# Supplementary material for: Experimental evidence of parasite-induced behavioural alterations modulated by food availability in wild capuchin monkeys
Source: Sci Rep. 2023 Feb 22;13:3083. doi: 10.1038/s41598-023-30262-2 (PMC9947137; doi:10.1038/s41598-023-30262-2)
Supplement: Supplementary file 2 — Supplementary Information 2. [file 41598_2023_30262_MOESM2_ESM.xlsx]

## Sheet: Parasitic infections
Sample ID #	Date	Year	Provisioning	Antiparasitic Treatment	Group	ID Ind	Age	Sex	RANK	Spiruridae (# eggs)	Trematode (# eggs)	Strongyloides sp. (# eggs)	Hymenolepididae (# eggs)	Ascaris sp. (# eggs)	Trichuris sp. (# eggs)	Subuluridae (# eggs)	Filariopsis sp. (# larvae)	Oocysts (#)	Richness	MultipleInfec	FecalSampleW
M1	2013-05-06	2013	F-	A-	MAC	MGO	AD	M	SUB	0	0	0	0	0	0	0	1	0	1	0	3
M100	2013-07-11	2013	F-	A+	MAC	ING	AD	F	SUB	0	0	0	0	0	0	0	1	0	1	0	3
M101	2013-07-11	2013	F-	A-	MAC	CRD	SUBAD	F	SUB	0	0	0	1	0	0	0	0	0	1	0	1.5
M102	2013-07-11	2013	F-	A-	MAC	ERN	AD	M	DOM	0	0	0	0	0	0	0	0	0	0	0	3
M104	2013-07-11	2013	F-	A-	MAC	SOL	AD	F	SUB	0	0	0	0	1	0	0	1	0	2	1	3
M105	2013-07-11	2013	F-	A+	MAC	TIT	AD	M	SUB	0	0	0	0	0	0	0	0	0	0	0	3
M106	2013-07-11	2013	F-	A+	MAC	THE	AD	F	DOM	0	0	0	0	0	0	0	0	0	0	0	3
M108	2013-07-14	2013	F-	A+	MAC	EST	AD	F	DOM	0	0	0	0	0	0	0	0	0	0	0	3
M109	2013-07-16	2013	F-	A+	MAC	OFE	AD	F	SUB	0	0	0	0	0	0	0	0	0	0	0	1.6
M110	2013-07-16	2013	F-	A+	MAC	SRG	AD	M	DOM	0	0	0	1	0	0	0	0	0	1	0	3
M114	2013-07-18	2013	F-	A+	MAC	EDU	AD	M	DOM	0	0	0	0	0	0	0	0	0	0	0	3
M115	2013-07-18	2013	F-	A-	MAC	ERN	AD	M	DOM	0	0	0	3	0	0	0	0	0	1	0	3
M116	2013-07-20	2013	F-	A-	MAC	MAV	SUBAD	M	SUB	0	0	0	0	0	0	0	0	0	0	0	3
M117	2013-07-20	2013	F-	A+	MAC	THE	AD	F	DOM	0	0	0	5	0	0	0	0	0	1	0	3
M120	2013-07-21	2013	F-	A-	MAC	ERN	AD	M	DOM	0	0	0	0	0	0	0	0	0	0	0	3
M121	2013-07-21	2013	F-	A-	MAC	DAL	SUBAD	M	SUB	0	0	0	0	0	0	0	0	0	0	0	3
M123	2013-07-21	2013	F-	A+	MAC	EST	AD	F	DOM	0	0	0	0	0	0	0	0	0	0	0	3
M124	2013-07-24	2013	F-	A+	MAC	EST	AD	F	DOM	0	0	0	0	0	0	0	0	0	0	0	3
M126	2013-07-24	2013	F-	A+	MAC	EDU	AD	M	DOM	0	0	0	0	0	0	0	0	0	0	0	3
M127	2013-07-24	2013	F-	A+	MAC	THE	AD	F	DOM	0	0	0	3	0	0	0	0	0	1	0	3
M128	2013-07-25	2013	F-	A-	MAC	MGO	AD	M	SUB	0	0	1	0	0	0	0	1	0	2	1	3
M129	2013-07-25	2013	F-	A+	MAC	TIT	AD	M	SUB	0	0	0	0	0	0	0	0	0	0	0	2.4
M13	2013-05-19	2013	F-	A-	MAC	YOL	AD	F	SUB	0	0	0	0	0	0	0	0	0	0	0	3
M131	2013-07-25	2013	F-	A-	MAC	CRD	SUBAD	F	SUB	0	0	0	0	0	0	0	0	0	0	0	3
M132	2013-07-27	2013	F-	A+	MAC	SRG	AD	M	DOM	0	0	0	0	0	0	0	0	0	0	0	3
M133	2013-07-27	2013	F-	A-	MAC	YOL	AD	F	SUB	0	0	0	0	0	0	0	0	0	0	0	2.2
M135	2013-07-28	2013	F-	A+	MAC	ING	AD	F	SUB	0	0	0	0	0	0	0	0	0	0	0	3
M136	2013-07-29	2013	F-	A-	MAC	MAW	AD	F	SUB	0	0	0	0	0	0	0	1	0	1	0	3
M138	2013-07-29	2013	F-	A+	MAC	OFE	AD	F	SUB	0	0	0	0	0	0	0	0	0	0	0	1
M139	2013-07-30	2013	F-	A-	MAC	SRP	AD	M	SUB	0	0	0	0	0	0	0	0	0	0	0	3
M14	2013-05-20	2013	F-	A-	MAC	OFE	AD	F	SUB	0	0	0	0	0	0	0	0	0	0	0	3
M140	2013-07-30	2013	F-	A-	MAC	ERN	AD	M	DOM	0	0	0	6	0	0	0	0	0	1	0	3
M141	2013-07-30	2013	F-	A-	MAC	SOL	AD	F	SUB	0	0	0	0	0	0	0	0	0	0	0	3
M143	2013-08-01	2013	F-	A+	MAC	THE	AD	F	DOM	0	0	0	4	0	0	0	0	0	1	0	3
M144	2013-08-02	2013	F-	A-	MAC	MGO	AD	M	SUB	0	0	0	0	0	0	0	0	0	0	0	3
M145	2013-08-02	2013	F-	A+	MAC	EDU	AD	M	DOM	0	0	0	0	0	0	0	0	0	0	0	3
M146	2013-08-03	2013	F-	A-	MAC	MAW	AD	F	SUB	0	0	0	0	0	0	0	0	0	0	0	3
M149	2013-08-03	2013	F-	A+	MAC	EST	AD	F	DOM	0	0	0	0	1	0	0	0	0	1	0	3
M15	2013-05-20	2013	F-	A-	MAC	ING	AD	F	SUB	0	0	0	0	0	0	0	0	0	0	0	3
M150	2013-08-03	2013	F-	A-	MAC	CRD	SUBAD	F	SUB	0	0	0	0	0	0	0	0	0	0	0	3
M151	2013-08-04	2013	F-	A+	MAC	TIT	AD	M	SUB	1	0	0	1	0	0	0	0	0	2	1	3
M152	2013-08-05	2013	F-	A+	MAC	SRG	AD	M	DOM	0	0	0	0	0	0	0	1	0	1	0	3
M154	2013-08-08	2013	F-	A-	MAC	CRD	SUBAD	F	SUB	0	0	0	29	0	0	0	0	0	1	0	3
M155	2013-08-08	2013	F-	A-	MAC	ERN	AD	M	DOM	0	0	0	1	0	0	0	0	0	1	0	3
M156	2013-08-08	2013	F-	A+	MAC	EDU	AD	M	DOM	0	0	0	0	0	0	0	0	0	0	0	3
M157	2013-08-08	2013	F-	A-	MAC	MAV	SUBAD	M	SUB	0	0	0	0	0	0	0	0	0	0	0	3
M158	2013-08-09	2013	F-	A-	MAC	RIC	SUBAD	M	SUB	0	0	0	0	0	0	0	0	0	0	0	3
M16	2013-05-22	2013	F-	A-	MAC	SRG	AD	M	DOM	0	0	0	3	0	0	0	1	0	2	1	3
M160	2013-08-09	2013	F-	A-	MAC	SRP	AD	M	SUB	0	0	0	1	0	0	0	0	0	1	0	3
M161	2013-08-10	2013	F-	A-	MAC	YOL	AD	F	SUB	0	0	0	0	0	0	0	0	0	0	0	3
M163	2013-08-10	2013	F-	A-	MAC	SRP	AD	M	SUB	0	0	0	0	0	0	0	0	0	0	0	3
M164	2013-08-12	2013	F-	A+	MAC	THE	AD	F	DOM	0	0	0	0	0	0	0	0	0	0	0	3
M166	2013-08-12	2013	F-	A+	MAC	THE	AD	F	DOM	1	0	0	0	0	0	0	0	0	1	0	3
M167	2013-08-12	2013	F-	A-	MAC	MAW	AD	F	SUB	0	0	0	0	0	0	0	0	0	0	0	3
M169	2013-08-13	2013	F-	A+	MAC	THE	AD	F	DOM	0	0	0	0	0	0	0	0	0	0	0	3
M17	2013-05-22	2013	F-	A-	MAC	MAV	SUBAD	M	SUB	0	0	0	0	0	0	0	0	0	0	0	2.1
M171	2013-08-13	2013	F-	A-	MAC	MAW	AD	F	SUB	0	0	0	0	0	0	0	4	0	1	0	3
M172	2013-08-13	2013	F-	A+	MAC	EST	AD	F	DOM	0	0	0	0	0	0	0	0	0	0	0	3
M173	2013-08-14	2013	F-	A+	MAC	OFE	AD	F	SUB	0	0	0	0	0	0	0	0	0	0	0	2.5
M174	2013-08-15	2013	F-	A-	MAC	SOL	AD	F	SUB	0	0	0	2	0	0	0	0	0	1	0	3
M175	2013-08-15	2013	F-	A-	MAC	ERN	AD	M	DOM	0	0	0	0	0	0	0	0	0	0	0	2.4
M176	2013-08-15	2013	F-	A-	MAC	RIC	SUBAD	M	SUB	0	0	0	0	0	0	0	0	0	0	0	2.7
M177	2013-08-16	2013	F-	A+	MAC	EST	AD	F	DOM	0	0	0	0	0	0	0	0	0	0	0	3
M178	2013-08-16	2013	F-	A+	MAC	ING	AD	F	SUB	0	0	0	0	0	0	0	0	0	0	0	3
M179	2013-08-16	2013	F-	A+	MAC	EDU	AD	M	DOM	0	0	0	0	0	0	0	0	0	0	0	2.4
M18	2013-05-22	2013	F-	A-	MAC	THE	AD	F	DOM	0	0	0	0	0	0	0	0	0	0	0	3
M180	2013-08-17	2013	F-	A-	MAC	SRP	AD	M	SUB	0	1	0	0	0	0	0	0	0	1	0	3
M181	2013-08-17	2013	F-	A+	MAC	SRG	AD	M	DOM	0	0	0	0	0	0	0	0	0	0	0	3
M182	2013-08-18	2013	F-	A-	MAC	YOL	AD	F	SUB	0	0	0	0	0	0	0	0	0	0	0	3
M183	2013-08-18	2013	F-	A-	MAC	RIC	SUBAD	M	SUB	0	0	0	0	0	0	0	0	0	0	0	3
M185	2013-08-18	2013	F-	A-	MAC	DAL	SUBAD	M	SUB	0	0	0	0	0	0	0	0	0	0	0	3
M187	2013-08-23	2013	F-	A+	MAC	EDU	AD	M	DOM	0	0	0	0	0	0	0	0	0	0	0	3
M188	2013-08-23	2013	F-	A+	MAC	THE	AD	F	DOM	0	0	0	0	0	0	0	0	0	0	0	3
M189	2013-08-23	2013	F-	A-	MAC	ERN	AD	M	DOM	0	0	0	31	0	0	0	0	0	1	0	3
M190	2013-08-24	2013	F-	A+	MAC	THE	AD	F	DOM	0	0	0	0	0	0	0	0	0	0	0	3
M191	2013-08-25	2013	F-	A-	MAC	YOL	AD	F	SUB	0	0	0	0	0	0	0	0	0	0	0	3
M192	2013-08-26	2013	F-	A-	MAC	MGO	AD	M	SUB	0	0	0	0	0	0	0	0	0	0	0	3
M193	2013-08-26	2013	F-	A-	MAC	RIC	SUBAD	M	SUB	0	0	0	0	0	0	0	0	0	0	0	3
M194	2013-08-26	2013	F-	A-	MAC	SOL	AD	F	SUB	0	0	0	0	0	0	0	0	0	0	0	3
M195	2013-08-27	2013	F-	A+	MAC	EDU	AD	M	DOM	0	0	0	0	0	0	0	3	0	1	0	3
M197	2013-08-27	2013	F-	A+	MAC	OFE	AD	F	SUB	0	0	0	0	0	0	0	0	20	1	0	3
M198	2013-08-28	2013	F-	A+	MAC	OFE	AD	F	SUB	0	0	0	0	0	0	0	0	0	0	0	3
M199	2013-08-28	2013	F-	A-	MAC	MAW	AD	F	SUB	0	0	0	0	0	0	0	0	0	0	0	3
M20	2013-05-22	2013	F-	A-	MAC	THE	AD	F	DOM	0	0	0	0	0	0	0	0	0	0	0	2.2
M200	2013-08-29	2013	F-	A+	MAC	SRG	AD	M	DOM	0	0	0	0	0	0	0	1	0	1	0	3
M201	2013-08-29	2013	F-	A-	MAC	CRD	SUBAD	F	SUB	0	0	0	0	0	0	0	0	0	0	0	0.7
M202	2013-08-29	2013	F-	A-	MAC	SRP	AD	M	SUB	0	0	0	0	0	0	0	0	0	0	0	3
M203	2013-08-29	2013	F-	A+	MAC	ING	AD	F	SUB	0	0	0	0	0	0	0	0	0	0	0	3
M205	2013-08-30	2013	F-	A+	MAC	THE	AD	F	DOM	0	0	0	0	0	0	0	0	0	0	0	3
M206	2013-08-31	2013	F-	A-	MAC	ERN	AD	M	DOM	0	0	0	0	0	0	0	0	0	0	0	3
M21	2013-05-23	2013	F-	A-	MAC	EDU	AD	M	DOM	0	0	0	0	0	0	0	1	0	1	0	3
M22	2013-05-24	2013	F-	A-	MAC	OFE	AD	F	SUB	0	0	0	0	0	0	0	0	0	0	0	3
M23	2013-05-24	2013	F-	A-	MAC	EST	AD	F	DOM	0	0	0	3	0	0	0	0	0	1	0	3
M24	2013-05-29	2013	F-	A-	MAC	SRG	AD	M	DOM	0	0	0	0	0	0	0	0	0	0	0	3
M25	2013-05-29	2013	F-	A-	MAC	MGO	AD	M	SUB	0	0	0	0	0	0	0	0	0	0	0	3
M259	2014-05-13	2014	F+	A-	MAC	RIC	AD	M	SUB	0	0	0	0	0	0	0	0	0	0	0	3
M260	2014-05-13	2014	F+	A-	MAC	MAW	AD	F	SUB	0	0	0	0	0	0	0	0	0	0	0	2.2
M261	2014-05-14	2014	F+	A-	MAC	MAV	AD	M	SUB	0	0	0	0	0	0	0	0	0	0	0	3
M263	2014-05-15	2014	F+	A-	MAC	ERN	AD	M	DOM	0	0	0	0	0	0	0	0	0	0	0	3
M268	2014-05-17	2014	F+	A-	MAC	THE	AD	F	DOM	0	0	0	0	0	0	0	0	0	0	0	3
M269	2014-05-17	2014	F+	A-	MAC	FEN	SUBAD	F	SUB	0	0	0	0	0	0	0	0	0	0	0	3
M27	2013-06-02	2013	F-	A-	MAC	SRG	AD	M	DOM	0	0	0	0	0	0	0	0	0	0	0	3
M270	2014-05-17	2014	F+	A-	MAC	ING	AD	F	SUB	0	0	0	0	0	0	0	0	0	0	0	3
M271	2014-05-17	2014	F+	A-	MAC	THE	AD	F	DOM	0	0	0	0	0	0	0	0	0	0	0	3
M272	2014-05-17	2014	F+	A-	MAC	RIC	AD	M	SUB	0	0	0	0	0	0	0	0	0	0	0	3
M274	2014-05-18	2014	F+	A-	MAC	SOL	AD	F	SUB	0	0	0	0	0	0	0	0	0	0	0	3
M276	2014-05-18	2014	F+	A-	MAC	OFE	AD	F	SUB	0	0	0	0	0	0	0	0	0	0	0	2.2
M277	2014-05-19	2014	F+	A-	MAC	MAV	AD	M	SUB	0	0	0	0	0	0	0	0	0	0	0	3
M279	2014-05-19	2014	F+	A-	MAC	SRG	AD	M	DOM	0	0	0	0	0	0	0	1	0	1	0	3
M28	2013-06-03	2013	F-	A-	MAC	EDU	AD	M	DOM	0	0	3	0	0	0	0	1	0	2	1	3
M280	2014-05-19	2014	F+	A-	MAC	EDU	AD	M	DOM	0	0	0	0	0	0	0	0	0	0	0	2.2
M281	2014-05-20	2014	F+	A-	MAC	MAW	AD	F	SUB	0	0	0	0	0	0	0	0	0	0	0	3
M282	2014-05-20	2014	F+	A-	MAC	EST	AD	F	DOM	0	0	0	0	0	0	0	0	0	0	0	2.2
M283	2014-05-20	2014	F+	A-	MAC	ERN	AD	M	DOM	0	0	0	0	0	0	0	0	0	0	0	3
M284	2014-05-20	2014	F+	A-	MAC	ING	AD	F	SUB	0	0	0	0	0	0	0	18	0	1	0	3
M285	2014-05-21	2014	F+	A-	MAC	MAV	AD	M	SUB	0	0	0	0	0	0	0	0	0	0	0	3
M286	2014-05-21	2014	F+	A-	MAC	CRD	AD	F	SUB	0	0	0	0	0	0	0	0	0	0	0	1.5
M288	2014-05-21	2014	F+	A-	MAC	CRD	AD	F	SUB	0	0	0	0	0	0	0	0	0	0	0	1.1
M29	2013-06-04	2013	F-	A-	MAC	MGO	AD	M	SUB	0	0	0	0	0	0	0	34	0	1	0	3
M290	2014-05-24	2014	F+	A-	MAC	ERN	AD	M	DOM	0	0	0	0	0	0	0	0	0	0	0	3
M291	2014-05-24	2014	F+	A-	MAC	OFE	AD	F	SUB	0	0	0	0	0	0	0	0	0	0	0	3
M292	2014-05-24	2014	F+	A-	MAC	SRG	AD	M	DOM	0	0	0	0	0	0	0	0	0	0	0	2.7
M293	2014-05-24	2014	F+	A-	MAC	MAW	AD	F	SUB	0	0	0	0	0	0	0	2	0	1	0	3
M294	2014-05-24	2014	F+	A-	MAC	CRD	AD	F	SUB	0	0	0	0	0	0	0	0	0	0	0	3
M295	2014-05-24	2014	F+	A-	MAC	EST	AD	F	DOM	0	0	0	0	0	0	0	0	0	0	0	3
M296	2014-05-24	2014	F+	A-	MAC	MAV	AD	M	SUB	0	0	0	0	0	0	0	0	0	0	0	3
M297	2014-05-25	2014	F+	A-	MAC	CRD	AD	F	SUB	0	0	0	0	0	0	0	0	0	0	0	1.8
M298	2014-05-25	2014	F+	A-	MAC	CRD	AD	F	SUB	0	0	0	0	0	0	0	1	0	1	0	3
M3	2013-05-11	2013	F-	A-	MAC	MGO	AD	M	SUB	0	0	0	0	0	0	0	0	2	1	0	3
M30	2013-06-04	2013	F-	A-	MAC	ERN	AD	M	DOM	0	0	0	0	0	0	0	0	0	0	0	3
M300	2014-05-26	2014	F+	A-	MAC	ING	AD	F	SUB	0	0	0	0	0	0	0	0	0	0	0	2.2
M301	2014-05-26	2014	F+	A-	MAC	MAW	AD	F	SUB	0	0	0	0	0	0	0	0	0	0	0	3
M302	2014-05-26	2014	F+	A-	MAC	RIC	AD	M	SUB	0	0	0	0	0	0	0	0	0	0	0	1.2
M303	2014-05-27	2014	F+	A-	MAC	RIC	AD	M	SUB	0	0	0	0	0	0	0	0	0	0	0	3
M304	2014-05-27	2014	F+	A-	MAC	ING	AD	F	SUB	0	0	0	0	0	0	0	0	0	0	0	2.1
M305	2014-05-28	2014	F+	A-	MAC	ING	AD	F	SUB	0	0	0	0	0	0	0	0	0	0	0	2.5
M306	2014-05-28	2014	F+	A-	MAC	ERN	AD	M	DOM	0	0	0	0	0	0	0	0	0	0	0	1.8
M307	2014-05-28	2014	F+	A-	MAC	EST	AD	F	DOM	0	0	0	0	0	0	0	1	0	1	0	3
M309	2014-05-30	2014	F+	A-	MAC	THE	AD	F	DOM	0	0	0	0	0	0	0	0	0	0	0	3
M310	2014-05-30	2014	F+	A-	MAC	SRG	AD	M	DOM	0	0	0	0	1	0	0	0	0	1	0	1.9
M311	2014-06-01	2014	F+	A-	MAC	SOL	AD	F	SUB	0	0	0	0	0	0	0	0	0	0	0	3
M316	2014-06-02	2014	F+	A-	MAC	EDU	AD	M	DOM	0	0	3	0	0	0	0	0	0	1	0	3
M318	2014-06-04	2014	F+	A-	MAC	MAW	AD	F	SUB	0	0	0	0	0	0	0	2	0	1	0	3
M319	2014-06-04	2014	F+	A-	MAC	EDU	AD	M	DOM	0	0	0	0	0	0	0	0	0	0	0	3
M32	2013-06-05	2013	F-	A-	MAC	ERN	AD	M	DOM	0	0	0	0	0	0	0	0	0	0	0	3
M321	2014-06-04	2014	F+	A-	MAC	ING	AD	F	SUB	0	0	0	0	0	0	0	0	0	0	0	2.3
M324	2014-06-06	2014	F+	A-	MAC	ING	AD	F	SUB	0	0	0	0	0	0	0	0	0	0	0	3
M325	2014-06-08	2014	F+	A-	MAC	EDU	AD	M	DOM	0	0	0	0	0	0	0	0	0	0	0	3
M326	2014-06-08	2014	F+	A-	MAC	EST	AD	F	DOM	0	0	0	0	0	0	0	0	0	0	0	3
M328	2014-06-09	2014	F+	A-	MAC	RIC	AD	M	SUB	0	0	0	0	0	0	0	0	0	0	0	3
M329	2014-06-09	2014	F+	A-	MAC	SOL	AD	F	SUB	0	0	0	0	0	0	0	0	0	0	0	3
M331	2014-06-11	2014	F+	A-	MAC	EST	AD	F	DOM	0	0	0	0	0	0	0	0	0	0	0	1.8
M332	2014-06-11	2014	F+	A-	MAC	ING	AD	F	SUB	0	0	0	0	0	0	0	0	0	0	0	3
M333	2014-06-11	2014	F+	A-	MAC	SOL	AD	F	SUB	0	0	0	0	0	0	0	0	0	0	0	1.9
M334	2014-06-11	2014	F+	A-	MAC	OFE	AD	F	SUB	0	0	0	0	0	0	0	0	0	0	0	3
M336	2014-06-11	2014	F+	A-	MAC	RIC	AD	M	SUB	0	0	0	0	0	0	0	0	0	0	0	3
M337	2014-06-11	2014	F+	A-	MAC	CRD	AD	F	SUB	0	0	0	0	0	0	0	0	0	0	0	3
M341	2014-06-12	2014	F+	A-	MAC	OFE	AD	F	SUB	0	0	0	0	0	0	0	0	0	0	0	3
M342	2014-06-13	2014	F+	A-	MAC	THE	AD	F	DOM	0	0	0	0	0	0	0	0	0	0	0	3
M343	2014-06-14	2014	F+	A-	MAC	EDU	AD	M	DOM	0	0	0	0	0	0	0	1	0	1	0	3
M344	2014-06-14	2014	F+	A-	MAC	MAW	AD	F	SUB	0	0	0	0	0	0	0	21	0	1	0	2.1
M345	2014-06-14	2014	F+	A-	MAC	ERN	AD	M	DOM	0	0	0	0	0	0	0	0	0	0	0	3
M346	2014-06-14	2014	F+	A-	MAC	FEN	SUBAD	F	SUB	0	0	0	0	0	0	0	0	0	0	0	3
M347	2014-06-14	2014	F+	A-	MAC	MAV	AD	M	SUB	0	0	0	0	0	0	0	0	0	0	0	3
M348	2014-06-14	2014	F+	A-	MAC	CRD	AD	F	SUB	0	0	0	0	0	0	0	0	0	0	0	3
M350	2014-06-15	2014	F+	A-	MAC	OFE	AD	F	SUB	0	0	0	0	0	0	0	0	0	0	0	3
M351	2014-06-15	2014	F+	A-	MAC	ERN	AD	M	DOM	0	0	0	0	0	0	0	0	0	0	0	3
M352	2014-06-15	2014	F+	A-	MAC	EDU	AD	M	DOM	0	0	0	0	0	0	0	0	0	0	0	3
M353	2014-06-16	2014	F+	A-	MAC	SOL	AD	F	SUB	0	0	0	0	0	0	0	0	0	0	0	3
M354	2014-06-16	2014	F+	A-	MAC	SRG	AD	M	DOM	0	0	0	0	0	0	0	0	0	0	0	3
M355	2014-06-16	2014	F+	A-	MAC	SOL	AD	F	SUB	0	0	0	0	0	0	0	0	0	0	0	3
M356	2014-06-16	2014	F+	A-	MAC	EST	AD	F	DOM	0	0	0	0	0	0	0	0	0	0	0	3
M359	2014-06-16	2014	F+	A-	MAC	RIC	AD	M	SUB	0	0	0	0	0	0	0	1	0	1	0	3
M36	2013-06-05	2013	F-	A-	MAC	SRG	AD	M	DOM	0	0	0	0	0	0	0	0	0	0	0	1.5
M360	2014-06-17	2014	F+	A-	MAC	OFE	AD	F	SUB	0	0	0	0	0	0	0	0	0	0	0	3
M361	2014-06-18	2014	F+	A-	MAC	EDU	AD	M	DOM	0	0	0	0	0	0	0	0	0	0	0	3
M362	2014-06-19	2014	F+	A-	MAC	EDU	AD	M	DOM	0	0	0	0	0	0	0	1	0	1	0	3
M364	2014-06-20	2014	F+	A-	MAC	ING	AD	F	SUB	0	0	0	0	0	0	0	1	1	2	1	2.5
M365	2014-06-20	2014	F+	A-	MAC	EDU	AD	M	DOM	0	0	0	0	0	0	0	0	0	0	0	3
M366	2014-06-20	2014	F+	A-	MAC	SRG	AD	M	DOM	0	0	0	0	0	0	0	0	0	0	0	1.6
M367	2014-06-20	2014	F+	A-	MAC	SRG	AD	M	DOM	0	0	0	0	0	0	0	0	0	0	0	3
M368	2014-06-20	2014	F+	A-	MAC	THE	AD	F	DOM	0	0	0	0	0	0	0	0	0	0	0	3
M37	2013-06-08	2013	F-	A-	MAC	MAW	AD	F	SUB	0	0	0	0	0	0	0	4	0	1	0	3
M370	2014-06-20	2014	F+	A-	MAC	OFE	AD	F	SUB	0	0	0	0	0	0	0	0	0	0	0	1.2
M371	2014-06-21	2014	F+	A-	MAC	SRG	AD	M	DOM	0	0	0	0	0	0	0	0	0	0	0	1.8
M372	2014-06-21	2014	F+	A-	MAC	ERN	AD	M	DOM	0	0	0	0	0	0	0	0	0	0	0	3
M373	2014-06-21	2014	F+	A-	MAC	MAW	AD	F	SUB	0	0	0	0	0	0	0	0	0	0	0	3
M375	2014-06-22	2014	F+	A-	MAC	OFE	AD	F	SUB	0	0	0	0	0	0	0	0	0	0	0	3
M38	2013-06-08	2013	F-	A-	MAC	SOL	AD	F	SUB	0	0	0	0	0	2	0	2	1	3	1	3
M381	2014-06-25	2014	F+	A-	MAC	EDU	AD	M	DOM	0	0	0	0	0	0	0	0	0	0	0	3
M39	2013-06-10	2013	F-	A-	MAC	SRP	AD	M	SUB	0	0	0	0	0	0	0	0	1	1	0	3
M40	2013-06-13	2013	F-	A-	MAC	CRD	SUBAD	F	SUB	0	0	0	0	0	0	0	2	0	1	0	3
M41	2013-06-13	2013	F-	A-	MAC	SRP	AD	M	SUB	0	0	0	0	0	0	0	0	0	0	0	3
M412	2014-07-05	2014	F+	A-	MAC	ERN	AD	M	DOM	0	0	0	0	0	0	0	0	0	0	0	3
M413	2014-07-07	2014	F+	A-	MAC	EDU	AD	M	DOM	0	0	0	0	0	0	0	0	0	0	0	1.6
M415	2014-07-08	2014	F+	A-	MAC	CRD	AD	F	SUB	0	0	0	0	0	0	0	0	0	0	0	1
M417	2014-07-08	2014	F+	A-	MAC	CRD	AD	F	SUB	0	0	0	0	0	0	0	0	0	0	0	3
M418	2014-07-09	2014	F+	A-	MAC	MAW	AD	F	SUB	0	0	0	0	0	0	0	0	0	0	0	3
M42	2013-06-14	2013	F-	A-	MAC	ING	AD	F	SUB	0	0	0	0	0	0	0	1	0	1	0	3
M420	2014-07-10	2014	F+	A-	MAC	ERN	AD	M	DOM	0	0	0	0	0	0	0	0	0	0	0	3
M421	2014-07-10	2014	F+	A-	MAC	OFE	AD	F	SUB	0	0	0	0	0	0	0	0	0	0	0	1
M423	2014-06-21	2014	F+	A-	MAC	ERN	AD	M	DOM	0	0	0	0	0	0	0	3	0	1	0	3
M424	2014-07-12	2014	F+	A-	MAC	ING	AD	F	SUB	0	0	0	0	0	0	0	2	0	1	0	3
M425	2014-07-11	2014	F+	A-	MAC	FEN	SUBAD	F	SUB	0	0	0	0	0	0	0	0	0	0	0	3
M427	2014-07-14	2014	F+	A-	MAC	EST	AD	F	DOM	0	0	0	0	0	0	0	0	0	0	0	3
M429	2014-07-13	2014	F+	A-	MAC	EDU	AD	M	DOM	0	0	0	0	0	0	0	2	0	1	0	3
M43	2013-06-14	2013	F-	A-	MAC	YOL	AD	F	SUB	0	0	0	0	0	0	0	0	0	0	0	2.3
M430	2014-07-11	2014	F+	A-	MAC	EDU	AD	M	DOM	0	0	0	0	0	0	0	0	0	0	0	3
M431	2014-07-12	2014	F+	A-	MAC	SRG	AD	M	DOM	0	0	0	0	0	0	0	0	0	0	0	1.2
M432	2014-07-14	2014	F+	A-	MAC	EDU	AD	M	DOM	0	0	0	0	0	0	0	0	0	0	0	3
M433	2014-07-15	2014	F+	A-	MAC	ERN	AD	M	DOM	0	0	0	0	0	0	0	0	0	0	0	3
M434	2014-07-15	2014	F+	A-	MAC	RIC	AD	M	SUB	0	0	0	0	0	0	0	0	0	0	0	3
M435	2014-07-15	2014	F+	A-	MAC	MAW	AD	F	SUB	0	0	0	0	0	0	0	0	0	0	0	3
M436	2014-07-15	2014	F+	A-	MAC	RIC	AD	M	SUB	0	0	0	0	0	0	0	0	0	0	0	3
M437	2014-07-15	2014	F+	A-	MAC	FEN	SUBAD	F	SUB	0	0	0	0	0	0	0	0	0	0	0	3
M438	2014-07-16	2014	F+	A-	MAC	MAW	AD	F	SUB	0	0	0	0	0	0	0	0	0	0	0	3
M439	2014-07-17	2014	F+	A-	MAC	ERN	AD	M	DOM	0	0	0	0	0	0	0	0	0	0	0	3
M44	2013-06-17	2013	F-	A-	MAC	EST	AD	F	DOM	0	0	0	0	0	0	0	0	86	1	0	3
M440	2014-07-17	2014	F+	A-	MAC	RIC	AD	M	SUB	0	0	0	0	0	0	0	0	0	0	0	3
M441	2014-07-17	2014	F+	A-	MAC	ING	AD	F	SUB	0	0	0	0	0	0	0	0	0	0	0	3
M443	2014-07-18	2014	F+	A-	MAC	CRD	AD	F	SUB	0	0	0	0	0	0	0	5	0	1	0	3
M443	2014-07-18	2014	F+	A-	MAC	ERN	AD	M	DOM	0	0	0	0	0	0	0	0	0	0	0	3
M444	2014-07-18	2014	F+	A-	MAC	SOL	AD	F	SUB	0	0	0	0	0	0	0	0	0	0	0	3
M445	2014-07-18	2014	F+	A-	MAC	MAW	AD	F	SUB	0	0	0	0	0	0	0	0	0	0	0	3
M446	2014-07-18	2014	F+	A-	MAC	RIC	AD	M	SUB	0	0	0	0	0	0	0	0	0	0	0	1.2
M447	2014-07-18	2014	F+	A-	MAC	THE	AD	F	DOM	0	0	0	0	0	0	0	0	0	0	0	3
M448	2014-07-19	2014	F+	A-	MAC	ERN	AD	M	DOM	0	0	0	0	0	0	0	0	0	0	0	3
M449	2014-07-19	2014	F+	A-	MAC	CRD	AD	F	SUB	0	0	0	0	0	0	0	0	0	0	0	3
M45	2013-06-18	2013	F-	A-	MAC	OFE	AD	F	SUB	0	0	0	0	0	0	0	0	0	0	0	3
M450	2014-07-19	2014	F+	A-	MAC	ING	AD	F	SUB	0	0	1	0	0	0	0	0	0	1	0	3
M451	2014-07-19	2014	F+	A-	MAC	MAW	AD	F	SUB	0	0	0	0	0	0	0	0	0	0	0	3
M452	2014-07-19	2014	F+	A-	MAC	RIC	AD	M	SUB	0	0	0	0	0	0	0	0	0	0	0	3
M453	2014-07-20	2014	F+	A-	MAC	RIC	AD	M	SUB	0	0	0	0	0	0	0	0	0	0	0	3
M454	2014-07-20	2014	F+	A-	MAC	THE	AD	F	DOM	0	0	0	0	0	0	0	0	0	0	0	3
M455	2014-07-20	2014	F+	A-	MAC	EST	AD	F	DOM	0	0	0	0	0	0	17	0	0	1	0	3
M456	2014-07-20	2014	F+	A-	MAC	SOL	AD	F	SUB	0	0	0	0	0	0	0	0	0	0	0	3
M457	2014-07-20	2014	F+	A-	MAC	ERN	AD	M	DOM	0	0	0	0	0	0	0	0	0	0	0	3
M459	2014-07-21	2014	F+	A-	MAC	ERN	AD	M	DOM	0	0	0	0	0	0	0	0	0	0	0	3
M46	2013-06-19	2013	F-	A-	MAC	EST	AD	F	DOM	0	0	0	0	0	0	0	0	0	0	0	2.5
M460	2014-07-21	2014	F+	A-	MAC	RIC	AD	M	SUB	0	0	0	0	0	0	0	0	0	0	0	1
M461	2014-07-21	2014	F+	A-	MAC	ING	AD	F	SUB	0	0	0	0	0	0	0	0	0	0	0	2.7
M462	2014-07-22	2014	F+	A-	MAC	SOL	AD	F	SUB	0	0	0	0	0	0	0	1	0	1	0	3
M463	2014-07-22	2014	F+	A-	MAC	ERN	AD	M	DOM	0	0	0	0	0	0	0	0	0	0	0	3
M464	2014-07-22	2014	F+	A-	MAC	CRD	AD	F	SUB	0	0	0	0	0	0	0	0	0	0	0	1.1
M466	2014-07-22	2014	F+	A-	MAC	CRD	AD	F	SUB	0	0	0	0	0	0	0	0	0	0	0	3
M468	2014-07-22	2014	F+	A-	MAC	EDU	AD	M	DOM	0	0	0	0	0	0	0	0	0	0	0	3
M469	2014-07-23	2014	F+	A-	MAC	MAV	AD	M	SUB	0	0	0	0	0	0	0	0	0	0	0	3
M470	2014-07-23	2014	F+	A-	MAC	EST	AD	F	DOM	0	0	0	0	0	0	0	0	0	0	0	3
M471	2014-07-23	2014	F+	A-	MAC	FEN	SUBAD	F	SUB	0	0	0	0	0	0	0	0	0	0	0	3
M472	2014-07-23	2014	F+	A+	MAC	MAW	AD	F	SUB	0	0	0	0	0	0	0	0	1	1	0	3
M473	2014-07-23	2014	F+	A-	MAC	THE	AD	F	DOM	0	0	0	0	2	0	0	0	0	1	0	3
M475	2014-07-23	2014	F+	A-	MAC	SRG	AD	M	DOM	0	0	0	0	0	0	0	0	0	0	0	3
M476	2014-07-23	2014	F+	A-	MAC	FEN	SUBAD	F	SUB	0	0	0	0	0	0	0	0	0	0	0	1.2
M477	2014-07-23	2014	F+	A+	MAC	SOL	AD	F	SUB	0	0	0	0	0	0	0	0	0	0	0	1.4
M479	2014-07-23	2014	F+	A+	MAC	RIC	AD	M	SUB	0	0	0	0	0	0	0	0	0	0	0	3
M48	2013-06-19	2013	F-	A-	MAC	OFE	AD	F	SUB	0	0	0	0	0	0	0	1	0	1	0	3
M480	2014-07-23	2014	F+	A+	MAC	MAW	AD	F	SUB	0	0	0	0	0	0	0	1	0	1	0	3
M481	2014-07-23	2014	F+	A-	MAC	EDU	AD	M	DOM	0	0	0	0	0	0	0	0	0	0	0	1.4
M482	2014-07-23	2014	F+	A+	MAC	CRD	AD	F	SUB	0	0	0	0	0	0	0	0	0	0	0	3
M483	2014-07-24	2014	F+	A+	MAC	MAW	AD	F	SUB	0	0	0	0	0	0	0	0	0	0	0	2
M484	2014-07-24	2014	F+	A-	MAC	SRG	AD	M	DOM	0	0	0	0	0	0	0	0	0	0	0	3
M485	2014-07-24	2014	F+	A-	MAC	FEN	SUBAD	F	SUB	0	0	0	0	0	0	0	0	0	0	0	3
M486	2014-07-25	2014	F+	A+	MAC	RIC	AD	M	SUB	0	0	0	0	0	0	0	0	0	0	0	3
M487	2014-07-25	2014	F+	A-	MAC	ING	AD	F	SUB	0	0	0	0	0	0	0	0	0	0	0	1.7
M488	2014-07-26	2014	F+	A+	MAC	CRD	AD	F	SUB	0	0	0	0	0	0	0	0	0	0	0	3
M489	2014-07-26	2014	F+	A-	MAC	SRG	AD	M	DOM	0	0	0	0	0	0	0	0	0	0	0	3
M49	2013-06-19	2013	F-	A-	MAC	MAW	AD	F	SUB	0	0	0	0	0	0	0	0	0	0	0	2.6
M490	2014-07-26	2014	F+	A+	MAC	MAW	AD	F	SUB	0	0	0	0	0	0	0	0	0	0	0	3
M491	2014-07-26	2014	F+	A-	MAC	ING	AD	F	SUB	0	0	0	0	0	0	0	1	0	1	0	3
M494	2014-07-27	2014	F+	A+	MAC	CRD	AD	F	SUB	0	0	0	0	0	0	0	1	0	1	0	3
M495	2014-07-27	2014	F+	A+	MAC	RIC	AD	M	SUB	0	0	0	0	0	0	0	0	0	0	0	3
M497	2014-07-27	2014	F+	A+	MAC	CRD	AD	F	SUB	0	0	0	0	0	0	0	0	0	0	0	3
M498	2014-07-28	2014	F+	A+	MAC	RIC	AD	M	SUB	0	0	0	0	0	0	0	0	0	0	0	2
M499	2014-07-29	2014	F+	A+	MAC	ERN	AD	M	DOM	0	0	0	0	0	0	0	0	0	0	0	2.2
M5	2013-05-11	2013	F-	A-	MAC	OFE	AD	F	SUB	0	0	0	0	0	0	0	0	0	0	0	3
M502	2014-07-30	2014	F+	A-	MAC	MAV	AD	M	SUB	0	0	0	0	0	0	0	7	0	1	0	3
M503	2014-07-30	2014	F+	A-	MAC	ING	AD	F	SUB	0	0	0	1	0	0	0	0	0	1	0	3
M504	2014-07-30	2014	F+	A-	MAC	MAV	AD	M	SUB	0	0	0	0	0	0	0	0	0	0	0	3
M505	2014-07-30	2014	F+	A-	MAC	EST	AD	F	DOM	0	0	0	1	0	0	0	5	0	2	1	3
M506	2014-07-30	2014	F+	A+	MAC	RIC	AD	M	SUB	0	0	0	0	0	0	0	0	0	0	0	3
M507	2014-07-30	2014	F+	A-	MAC	THE	AD	F	DOM	0	0	0	0	0	0	0	0	0	0	0	3
M508	2014-07-30	2014	F+	A-	MAC	SRG	AD	M	DOM	0	0	0	0	0	0	0	0	0	0	0	3
M509	2014-07-31	2014	F+	A-	MAC	MAV	AD	M	SUB	0	0	0	0	0	0	0	0	0	0	0	3
M51	2013-06-20	2013	F-	A-	MAC	YOL	AD	F	SUB	0	0	0	0	0	0	0	0	0	0	0	3
M510	2014-08-01	2014	F+	A-	MAC	SRG	AD	M	DOM	0	0	0	0	0	0	0	0	0	0	0	3
M511	2014-08-01	2014	F+	A+	MAC	CRD	AD	F	SUB	0	0	0	0	0	0	0	3	0	1	0	3
M512	2014-08-01	2014	F+	A-	MAC	FEN	SUBAD	F	SUB	0	0	0	0	0	0	0	0	0	0	0	3
M513	2014-08-01	2014	F+	A-	MAC	MAV	AD	M	SUB	0	0	0	0	0	0	0	0	0	0	0	3
M515	2014-08-01	2014	F+	A-	MAC	EST	AD	F	DOM	0	0	1	0	0	0	0	0	0	1	0	3
M516	2014-08-02	2014	F+	A-	MAC	SRG	AD	M	DOM	0	0	0	0	0	0	0	0	0	0	0	3
M517	2014-08-02	2014	F+	A-	MAC	EDU	AD	M	DOM	0	0	0	0	0	0	0	0	0	0	0	3
M518	2014-08-02	2014	F+	A+	MAC	RIC	AD	M	SUB	0	0	0	0	0	0	0	0	0	0	0	3
M519	2014-08-02	2014	F+	A-	MAC	MAV	AD	M	SUB	0	0	0	0	0	0	0	0	0	0	0	3
M52	2013-06-20	2013	F-	A-	MAC	OFE	AD	F	SUB	0	0	0	0	0	0	0	0	0	0	0	2.2
M520	2014-08-02	2014	F+	A+	MAC	ERN	AD	M	DOM	0	0	0	0	0	0	0	0	0	0	0	3
M521	2014-08-02	2014	F+	A-	MAC	THE	AD	F	DOM	0	0	0	0	0	0	0	0	0	0	0	3
M522	2014-08-02	2014	F+	A-	MAC	SRG	AD	M	DOM	0	0	0	0	0	0	0	0	0	0	0	3
M523	2014-08-04	2014	F+	A-	MAC	SRG	AD	M	DOM	0	0	0	0	0	0	0	0	0	0	0	3
M524	2014-08-04	2014	F+	A-	MAC	FEN	SUBAD	F	SUB	0	0	0	0	0	0	0	0	0	0	0	3
M525	2014-08-04	2014	F+	A-	MAC	MAV	AD	M	SUB	0	0	0	0	0	0	0	0	0	0	0	3
M526	2014-08-04	2014	F+	A-	MAC	THE	AD	F	DOM	0	0	0	0	0	0	0	0	0	0	0	3
M527	2014-08-04	2014	F+	A-	MAC	ING	AD	F	SUB	0	0	0	0	0	0	0	0	0	0	0	3
M528	2014-08-04	2014	F+	A+	MAC	CRD	AD	F	SUB	0	0	0	0	0	0	0	0	0	0	0	2.3
M529	2014-08-04	2014	F+	A-	MAC	EST	AD	F	DOM	0	0	0	3	0	0	0	0	0	1	0	3
M53	2013-06-20	2013	F-	A-	MAC	TIT	AD	M	SUB	0	0	0	0	0	0	0	0	0	0	0	3
M530	2014-08-04	2014	F+	A-	MAC	SRG	AD	M	DOM	0	0	0	0	0	0	0	0	0	0	0	3
M532	2014-08-04	2014	F+	A+	MAC	SOL	AD	F	SUB	0	0	0	0	0	0	0	0	0	0	0	3
M533	2014-08-04	2014	F+	A+	MAC	MAW	AD	F	SUB	0	0	0	0	0	0	0	0	0	0	0	3
M534	2014-08-05	2014	F+	A-	MAC	SRG	AD	M	DOM	0	0	0	0	0	0	0	0	0	0	0	3
M536	2014-08-05	2014	F+	A+	MAC	SOL	AD	F	SUB	0	0	0	0	0	0	0	0	0	0	0	3
M537	2014-08-05	2014	F+	A-	MAC	SRG	AD	M	DOM	0	0	0	0	0	0	0	4	0	1	0	3
M538	2014-08-05	2014	F+	A-	MAC	OFE	AD	F	SUB	0	0	0	0	0	0	0	0	0	0	0	3
M539	2014-08-05	2014	F+	A-	MAC	EST	AD	F	DOM	0	0	0	0	0	0	0	0	0	0	0	3
M54	2013-06-20	2013	F-	A-	MAC	EDU	AD	M	DOM	0	0	1	0	0	0	0	0	1	2	1	3
M540	2014-08-06	2014	F+	A-	MAC	EST	AD	F	DOM	0	0	0	0	0	0	0	0	0	0	0	3
M542	2014-08-06	2014	F+	A-	MAC	ING	AD	F	SUB	0	0	0	0	0	0	0	0	0	0	0	3
M543	2014-08-06	2014	F+	A-	MAC	THE	AD	F	DOM	0	0	0	0	0	0	0	0	0	0	0	3
M544	2014-08-06	2014	F+	A-	MAC	ING	AD	F	SUB	0	0	0	0	0	0	0	0	0	0	0	3
M545	2014-08-06	2014	F+	A-	MAC	OFE	AD	F	SUB	0	0	0	0	0	0	0	0	0	0	0	3
M547	2014-08-06	2014	F+	A+	MAC	ERN	AD	M	DOM	0	0	0	0	0	0	0	0	0	0	0	3
M548	2014-08-06	2014	F+	A-	MAC	FEN	SUBAD	F	SUB	0	0	0	0	0	0	0	0	0	0	0	3
M549	2014-08-06	2014	F+	A-	MAC	SRG	AD	M	DOM	0	0	0	0	0	0	0	0	0	0	0	3
M55	2013-06-21	2013	F-	A-	MAC	EDU	AD	M	DOM	0	0	0	0	0	0	0	0	0	0	0	3
M550	2014-08-06	2014	F+	A+	MAC	RIC	AD	M	SUB	0	0	1	0	0	0	0	0	0	1	0	3
M551	2014-08-06	2014	F+	A-	MAC	THE	AD	F	DOM	0	0	1	0	0	0	0	0	0	1	0	3
M552	2014-08-06	2014	F+	A+	MAC	CRD	AD	F	SUB	0	0	1	0	0	0	0	0	0	1	0	3
M554	2014-08-07	2014	F+	A+	MAC	SOL	AD	F	SUB	0	0	0	0	0	0	0	0	0	0	0	2.6
M555	2014-08-07	2014	F+	A-	MAC	FEN	SUBAD	F	SUB	0	0	0	0	0	0	0	0	0	0	0	3
M556	2014-08-07	2014	F+	A-	MAC	SRG	AD	M	DOM	0	0	0	0	0	0	0	0	0	0	0	3
M558	2014-08-07	2014	F+	A-	MAC	OFE	AD	F	SUB	0	0	0	0	0	0	0	0	0	0	0	3
M559	2014-08-07	2014	F+	A+	MAC	CRD	AD	F	SUB	0	0	1	0	0	0	0	0	0	1	0	3
M56	2013-06-22	2013	F-	A-	MAC	SRG	AD	M	DOM	0	0	0	0	0	0	0	0	10	1	0	3
M560	2014-08-07	2014	F+	A-	MAC	ING	AD	F	SUB	0	0	0	0	0	0	0	0	0	0	0	3
M561	2014-08-07	2014	F+	A+	MAC	RIC	AD	M	SUB	0	0	0	0	0	0	0	0	0	0	0	3
M562	2014-08-08	2014	F+	A-	MAC	SRG	AD	M	DOM	0	0	0	0	0	0	0	0	0	0	0	3
M563	2014-08-08	2014	F+	A+	MAC	CRD	AD	F	SUB	0	0	0	0	0	0	0	0	0	0	0	3
M564	2014-08-08	2014	F+	A+	MAC	ERN	AD	M	DOM	0	0	0	0	0	0	0	0	0	0	0	3
M565	2014-08-08	2014	F+	A-	MAC	FEN	SUBAD	F	SUB	0	0	0	43	0	0	0	0	0	1	0	3
M566	2014-08-08	2014	F+	A+	MAC	CRD	AD	F	SUB	0	0	0	0	0	0	0	0	0	0	0	3
M568	2014-08-08	2014	F+	A+	MAC	RIC	AD	M	SUB	0	0	0	0	0	0	0	0	0	0	0	3
M569	2014-08-08	2014	F+	A+	MAC	SOL	AD	F	SUB	0	0	0	0	0	0	0	0	0	0	0	2.2
M57	2013-06-22	2013	F-	A-	MAC	EDU	AD	M	DOM	0	0	0	0	0	0	0	3	1	2	1	3
M570	2014-08-10	2014	F+	A-	MAC	EST	AD	F	DOM	0	0	0	2	0	0	0	0	0	1	0	3
M571	2014-08-11	2014	F+	A+	MAC	SOL	AD	F	SUB	0	0	0	0	0	0	0	0	0	0	0	3
M572	2014-08-11	2014	F+	A-	MAC	EDU	AD	M	DOM	0	0	0	0	0	0	0	0	0	0	0	3
M573	2014-08-11	2014	F+	A+	MAC	RIC	AD	M	SUB	0	0	0	0	0	0	0	0	0	0	0	3
M574	2014-08-11	2014	F+	A+	MAC	CRD	AD	F	SUB	0	0	0	0	0	0	0	3	0	1	0	3
M575	2014-08-11	2014	F+	A-	MAC	SRG	AD	M	DOM	0	0	1	0	0	0	0	0	0	1	0	3
M576	2014-08-11	2014	F+	A-	MAC	ING	AD	F	SUB	0	0	0	0	0	0	0	0	0	0	0	3
M577	2014-08-11	2014	F+	A-	MAC	OFE	AD	F	SUB	0	0	0	0	0	0	0	0	0	0	0	3
M578	2014-08-11	2014	F+	A+	MAC	CRD	AD	F	SUB	0	0	0	0	0	0	0	0	0	0	0	3
M579	2014-08-12	2014	F+	A-	MAC	SRG	AD	M	DOM	0	0	0	0	0	0	0	0	0	0	0	3
M580	2014-08-10	2014	F+	A-	MAC	SRG	AD	M	DOM	0	0	0	0	0	0	0	6	0	1	0	3
M581	2014-08-13	2014	F+	A+	MAC	CRD	AD	F	SUB	0	0	0	0	0	0	0	0	0	0	0	3
M582	2014-08-13	2014	F+	A-	MAC	THE	AD	F	DOM	0	0	0	0	0	0	0	0	0	0	0	3
M584	2014-08-13	2014	F+	A+	MAC	ERN	AD	M	DOM	0	0	0	0	0	0	0	0	0	0	0	3
M585	2014-08-13	2014	F+	A+	MAC	RIC	AD	M	SUB	0	0	0	0	0	0	0	0	0	0	0	3
M586	2014-08-13	2014	F+	A-	MAC	OFE	AD	F	SUB	0	0	0	0	0	0	0	3	0	1	0	3
M587	2014-08-13	2014	F+	A+	MAC	ERN	AD	M	DOM	0	0	0	0	0	0	0	0	0	0	0	3
M588	2014-08-13	2014	F+	A+	MAC	RIC	AD	M	SUB	0	0	0	0	0	0	0	0	0	0	0	3
M589	2014-08-13	2014	F+	A-	MAC	FEN	SUBAD	F	SUB	0	0	0	0	0	0	0	0	0	0	0	3
M590	2014-08-13	2014	F+	A+	MAC	RIC	AD	M	SUB	0	0	0	0	0	0	0	0	0	0	0	3
M591	2014-08-13	2014	F+	A-	MAC	EDU	AD	M	DOM	0	0	0	0	0	0	0	0	0	0	0	3
M592	2014-08-13	2014	F+	A+	MAC	ERN	AD	M	DOM	0	0	0	0	0	0	0	0	0	0	0	3
M593	2014-08-13	2014	F+	A-	MAC	SRG	AD	M	DOM	0	0	0	0	0	0	0	0	0	0	0	3
M594	2014-08-13	2014	F+	A+	MAC	CRD	AD	F	SUB	0	0	1	1	0	0	0	0	0	2	1	3
M595	2014-08-13	2014	F+	A+	MAC	ERN	AD	M	DOM	0	0	0	0	0	0	0	0	0	0	0	3
M597	2014-08-14	2014	F+	A+	MAC	ERN	AD	M	DOM	0	0	0	0	0	0	0	0	0	0	0	3
M598	2014-08-14	2014	F+	A+	MAC	RIC	AD	M	SUB	0	0	0	0	0	0	0	0	0	0	0	3
M599	2014-08-14	2014	F+	A-	MAC	SRG	AD	M	DOM	0	0	0	0	0	0	0	12	0	1	0	3
M60	2013-06-24	2013	F-	A-	MAC	MGO	AD	M	SUB	0	0	0	0	0	0	0	0	0	0	0	3
M600	2014-08-15	2014	F+	A-	MAC	OFE	AD	F	SUB	0	0	0	0	0	0	0	0	0	0	0	3
M601	2014-08-15	2014	F+	A-	MAC	EDU	AD	M	DOM	0	0	0	1	0	0	0	0	0	1	0	3
M602	2014-08-13	2014	F+	A+	MAC	MAW	AD	F	SUB	0	0	0	0	0	0	0	0	0	0	0	3
M603	2014-08-13	2014	F+	A+	MAC	MAW	AD	F	SUB	0	0	0	0	0	0	0	0	0	0	0	3
M604	2014-08-13	2014	F+	A+	MAC	RIC	AD	M	SUB	0	0	0	0	0	0	0	0	0	0	0	0.5
M605	2014-08-13	2014	F+	A-	MAC	FEN	SUBAD	F	SUB	0	0	0	0	0	0	0	1	0	1	0	2.3
M606	2014-08-15	2014	F+	A+	MAC	CRD	AD	F	SUB	0	0	0	0	0	0	0	0	0	0	0	3
M607	2014-08-15	2014	F+	A-	MAC	OFE	AD	F	SUB	0	0	0	0	0	0	0	0	0	0	0	2.7
M608	2014-08-16	2014	F+	A-	MAC	SRG	AD	M	DOM	0	0	0	0	0	0	0	0	0	0	0	3
M609	2014-08-16	2014	F+	A-	MAC	EST	AD	F	DOM	0	0	0	0	0	0	0	0	0	0	0	3
M61	2013-06-26	2013	F-	A+	MAC	OFE	AD	F	SUB	0	0	0	0	0	0	0	0	0	0	0	3
M610	2014-08-17	2014	F+	A+	MAC	SOL	AD	F	SUB	0	0	0	0	0	0	0	0	0	0	0	3
M611	2014-08-17	2014	F+	A-	MAC	THE	AD	F	DOM	0	0	0	0	0	0	0	0	0	0	0	3
M612	2014-08-17	2014	F+	A-	MAC	EST	AD	F	DOM	0	0	0	0	0	0	0	0	0	0	0	3
M613	2014-08-18	2014	F+	A+	MAC	RIC	AD	M	SUB	0	0	0	0	0	0	0	0	0	0	0	3
M614	2014-08-18	2014	F+	A-	MAC	OFE	AD	F	SUB	0	0	0	0	0	0	0	0	0	0	0	3
M615	2014-08-19	2014	F+	A-	MAC	FEN	SUBAD	F	SUB	0	0	0	0	0	0	0	0	0	0	0	3
M617	2014-08-19	2014	F+	A+	MAC	ERN	AD	M	DOM	0	0	0	0	0	0	0	0	0	0	0	3
M618	2014-08-19	2014	F+	A-	MAC	SRG	AD	M	DOM	0	0	0	0	0	0	0	2	0	1	0	3
M619	2014-08-19	2014	F+	A+	MAC	RIC	AD	M	SUB	0	0	0	0	0	0	0	0	0	0	0	3
M620	2014-08-19	2014	F+	A+	MAC	MAW	AD	F	SUB	0	0	0	0	0	0	0	0	0	0	0	3
M621	2014-08-19	2014	F+	A-	MAC	THE	AD	F	DOM	0	0	0	0	0	0	0	0	0	0	0	3
M623	2014-08-20	2014	F+	A-	MAC	EDU	AD	M	DOM	0	0	0	0	0	0	0	0	0	0	0	3
M624	2014-08-20	2014	F+	A+	MAC	CRD	AD	F	SUB	0	0	0	0	0	0	0	0	0	0	0	3
M625	2014-08-20	2014	F+	A-	MAC	OFE	AD	F	SUB	0	0	0	1	0	0	0	0	1	2	1	1.2
M626	2014-08-20	2014	F+	A+	MAC	SOL	AD	F	SUB	0	0	0	0	0	0	0	0	0	0	0	3
M627	2014-08-20	2014	F+	A+	MAC	RIC	AD	M	SUB	0	0	0	0	0	0	0	0	0	0	0	2.2
M628	2014-08-20	2014	F+	A-	MAC	SRG	AD	M	DOM	0	0	0	0	0	0	0	0	0	0	0	3
M629	2014-08-20	2014	F+	A-	MAC	SRG	AD	M	DOM	0	0	0	0	0	0	0	0	0	0	0	2.4
M63	2013-06-26	2013	F-	A+	MAC	SRG	AD	M	DOM	0	0	0	0	0	0	0	2	0	1	0	3
M630	2014-08-20	2014	F+	A-	MAC	ING	AD	F	SUB	0	0	0	0	0	0	0	0	0	0	0	3
M631	2014-08-20	2014	F+	A-	MAC	EDU	AD	M	DOM	0	0	0	0	0	0	0	0	0	0	0	3
M632	2014-08-21	2014	F+	A+	MAC	RIC	AD	M	SUB	0	0	0	0	0	0	0	0	0	0	0	3
M633	2014-08-21	2014	F+	A+	MAC	RIC	AD	M	SUB	0	0	1	0	0	0	0	0	0	1	0	1.9
M634	2014-08-21	2014	F+	A-	MAC	OFE	AD	F	SUB	0	0	0	0	0	0	0	0	0	0	0	3
M635	2014-08-21	2014	F+	A-	MAC	FEN	SUBAD	F	SUB	0	0	0	0	0	0	0	0	0	0	0	3
M636	2014-08-21	2014	F+	A-	MAC	EDU	AD	M	DOM	0	0	0	0	0	0	0	0	0	0	0	3
M638	2014-08-21	2014	F+	A+	MAC	RIC	AD	M	SUB	0	0	0	0	0	0	0	0	0	0	0	1.4
M639	2014-08-22	2014	F+	A+	MAC	RIC	AD	M	SUB	0	0	0	0	0	0	0	0	0	0	0	3
M64	2013-06-26	2013	F-	A+	MAC	EDU	AD	M	DOM	0	0	0	0	0	0	0	1	0	1	0	3
M640	2014-08-22	2014	F+	A-	MAC	EST	AD	F	DOM	0	0	0	0	0	0	0	0	0	0	0	3
M641	2014-08-22	2014	F+	A+	MAC	CRD	AD	F	SUB	0	0	0	0	0	0	0	0	0	0	0	0.8
M642	2014-08-22	2014	F+	A+	MAC	ERN	AD	M	DOM	0	0	0	0	0	0	0	0	0	0	0	3
M643	2014-08-22	2014	F+	A-	MAC	ING	AD	F	SUB	0	0	0	4	0	0	0	0	0	1	0	3
M644	2014-08-22	2014	F+	A-	MAC	EDU	AD	M	DOM	0	0	0	0	0	0	0	0	0	0	0	3
M645	2014-08-22	2014	F+	A-	MAC	ING	AD	F	SUB	0	0	1	0	0	0	0	0	0	1	0	3
M646	2014-08-22	2014	F+	A+	MAC	MAW	AD	F	SUB	0	0	0	0	0	0	0	0	0	0	0	3
M647	2014-08-22	2014	F+	A-	MAC	FEN	SUBAD	F	SUB	0	0	0	3	0	0	0	0	0	1	0	3
M649	2014-08-23	2014	F+	A-	MAC	SRG	AD	M	DOM	0	0	0	0	0	0	0	0	0	0	0	3
M65	2013-06-27	2013	F-	A-	MAC	CRD	SUBAD	F	SUB	0	0	0	0	0	0	0	0	0	0	0	2
M652	2014-08-23	2014	F+	A-	MAC	EST	AD	F	DOM	0	0	0	13	0	0	0	0	0	1	0	3
M653	2014-08-23	2014	F+	A-	MAC	OFE	AD	F	SUB	0	0	0	0	0	0	0	0	0	0	0	3
M655	2014-08-24	2014	F+	A-	MAC	FEN	SUBAD	F	SUB	0	0	1	0	0	0	0	0	0	1	0	3
M656	2014-08-25	2014	F+	A+	MAC	ERN	AD	M	DOM	0	0	0	3	0	0	0	0	0	1	0	1.6
M657	2014-08-25	2014	F+	A+	MAC	CRD	AD	F	SUB	0	0	0	0	0	0	0	0	0	0	0	3
M658	2014-08-25	2014	F+	A+	MAC	RIC	AD	M	SUB	0	0	0	0	0	0	0	0	0	0	0	3
M659	2014-08-26	2014	F+	A-	MAC	SRG	AD	M	DOM	0	0	0	0	0	0	0	0	0	0	0	3
M66	2013-06-27	2013	F-	A+	MAC	EDU	AD	M	DOM	0	0	0	0	0	0	0	0	0	0	0	3
M660	2014-08-27	2014	F+	A-	MAC	EDU	AD	M	DOM	0	0	0	0	0	0	0	0	0	0	0	2.4
M661	2014-08-27	2014	F+	A-	MAC	SRG	AD	M	DOM	0	0	0	0	0	0	0	0	0	0	0	3
M662	2014-08-27	2014	F+	A-	MAC	ING	AD	F	SUB	0	0	0	0	0	0	0	0	0	0	0	3
M663	2014-08-26	2014	F+	A+	MAC	ERN	AD	M	DOM	0	0	0	0	0	0	0	0	0	0	0	3
M67	2013-06-27	2013	F-	A-	MAC	YOL	AD	F	SUB	0	0	0	0	0	0	0	0	0	0	0	1.2
M68	2013-06-27	2013	F-	A-	MAC	MAW	AD	F	SUB	0	0	0	0	0	0	0	5	0	1	0	3
M69	2013-06-28	2013	F-	A-	MAC	ERN	AD	M	DOM	0	0	0	3	0	0	0	0	0	1	0	3
M7	2013-05-13	2013	F-	A-	MAC	MGO	AD	M	SUB	0	0	0	0	0	0	0	0	0	0	0	3
M70	2013-06-28	2013	F-	A-	MAC	THE	AD	F	DOM	0	0	0	0	0	0	0	1	0	1	0	2.5
M71	2013-06-28	2013	F-	A+	MAC	SRG	AD	M	DOM	0	0	0	0	0	0	0	0	0	0	0	3
M73	2013-06-30	2013	F-	A-	MAC	ERN	AD	M	DOM	0	0	0	2	0	0	0	0	0	1	0	1.6
M74	2013-06-30	2013	F-	A-	MAC	YOL	AD	F	SUB	0	0	1	0	0	0	0	0	4	2	1	1.5
M75	2013-06-30	2013	F-	A+	MAC	EDU	AD	M	DOM	0	0	0	0	0	0	0	0	0	0	0	1.4
M76	2013-06-30	2013	F-	A+	MAC	SRG	AD	M	DOM	0	0	0	0	0	0	0	0	0	0	0	3
M78	2013-07-01	2013	F-	A-	MAC	ING	AD	F	SUB	0	0	0	0	0	0	0	0	0	0	0	3
M8	2013-05-13	2013	F-	A-	MAC	ERN	AD	M	DOM	0	0	0	0	0	0	0	0	0	0	0	2.2
M80	2013-07-02	2013	F-	A+	MAC	EDU	AD	M	DOM	0	0	0	0	0	0	0	1	0	1	0	2
M81	2013-07-03	2013	F-	A-	MAC	SRP	AD	M	SUB	0	0	0	0	0	0	0	0	0	0	0	3
M82	2013-07-05	2013	F-	A-	MAC	ERN	AD	M	DOM	0	0	0	0	0	0	0	0	0	0	0	2.7
M83	2013-07-05	2013	F-	A-	MAC	ING	AD	F	SUB	0	0	0	0	0	0	0	0	0	0	0	2.4
M84	2013-07-05	2013	F-	A-	MAC	MGO	AD	M	SUB	0	0	0	0	0	0	0	0	0	0	0	3
M85	2013-07-05	2013	F-	A-	MAC	YOL	AD	F	SUB	0	0	0	0	0	0	0	0	0	0	0	3
M86	2013-07-05	2013	F-	A+	MAC	THE	AD	F	DOM	0	0	0	0	0	0	0	0	0	0	0	3
M87	2013-07-05	2013	F-	A-	MAC	MAW	AD	F	SUB	0	0	0	0	0	0	0	0	0	0	0	2.8
M88	2013-07-05	2013	F-	A-	MAC	CRD	SUBAD	F	SUB	0	0	0	0	0	0	0	1	0	1	0	3
M89	2013-07-05	2013	F-	A+	MAC	EST	AD	F	DOM	0	0	0	0	0	0	0	0	0	0	0	3
M90	2013-07-05	2013	F-	A-	MAC	SOL	AD	F	SUB	0	0	0	0	0	0	0	0	0	0	0	1.5
M91	2013-07-06	2013	F-	A+	MAC	TIT	AD	M	SUB	0	0	0	0	0	0	0	0	0	0	0	3
M92	2013-07-06	2013	F-	A-	MAC	SRP	AD	M	SUB	0	0	0	0	0	0	0	0	0	0	0	3
M93	2013-07-07	2013	F-	A-	MAC	MGO	AD	M	SUB	0	0	0	0	0	0	0	0	0	0	0	2.6
M94	2013-07-07	2013	F-	A-	MAC	SOL	AD	F	SUB	0	0	0	0	0	0	0	1	0	1	0	3
M96	2013-07-07	2013	F-	A+	MAC	EDU	AD	M	DOM	0	0	0	0	0	0	0	0	0	0	0	1.6
M97	2013-07-07	2013	F-	A-	MAC	ING	AD	F	SUB	0	0	0	0	0	0	0	0	0	0	0	3
M98	2013-07-10	2013	F-	A+	MAC	OFE	AD	F	SUB	0	0	0	0	0	0	0	0	0	0	0	2.7
M99	2013-07-10	2013	F-	A+	MAC	EDU	AD	M	DOM	0	0	0	0	0	0	0	0	0	0	0	3
T101	2013-08-21	2013	F+	A-	SPO	RIN	AD	M	DOM	0	0	0	0	0	0	0	0	0	0	0	3
T105	2013-08-24	2013	F+	A-	SPO	BIA	AD	F	DOM	0	0	0	0	0	0	0	0	31	1	0	3
T108	2013-08-27	2013	F+	A-	SPO	DAN	AD	F	SUB	0	0	0	0	0	0	0	0	0	0	0	3
T109	2013-08-27	2013	F+	A-	SPO	TRU	AD	M	DOM	0	0	0	0	0	0	0	0	0	0	0	3
T111	2014-05-24	2014	F-	A-	SPO	BIA	AD	F	DOM	0	0	0	0	0	0	0	0	0	0	0	3
T111	2013-08-30	2013	F+	A+	SPO	JOS	AD	F	SUB	0	0	0	0	0	0	0	0	0	0	0	3
T113	2014-05-28	2014	F-	A-	SPO	EVA	AD	F	SUB	0	0	0	0	0	0	0	0	0	0	0	1.8
T115	2014-05-29	2014	F-	A-	SPO	BOR	AD	M	SUB	0	0	0	0	0	0	0	0	0	0	0	3
T116	2014-05-30	2014	F-	A-	SPO	ROB	SUBAD	M	SUB	0	0	0	0	0	0	0	0	0	0	0	3
T119	2014-05-30	2014	F-	A-	SPO	DAN	AD	F	SUB	0	0	0	0	0	0	0	0	0	0	0	3
T12	2013-05-30	2013	F+	A-	SPO	JOS	AD	F	SUB	0	0	0	0	0	0	0	0	0	0	0	3
T120	2014-06-02	2014	F-	A-	SPO	JOS	AD	F	SUB	0	0	0	0	0	0	0	0	0	0	0	3
T121	2014-06-02	2014	F-	A-	SPO	TRU	AD	M	DOM	0	0	0	0	0	0	0	0	0	0	0	3
T122	2014-06-02	2014	F-	A-	SPO	BIA	AD	F	DOM	0	0	0	0	0	0	0	0	0	0	0	1.3
T123	2014-06-03	2014	F-	A-	SPO	TET	AD	M	DOM	0	0	0	0	0	0	0	0	0	0	0	1.9
T124	2014-06-04	2014	F-	A-	SPO	EVA	AD	F	SUB	0	0	0	0	0	0	0	0	0	0	0	3
T125	2014-06-07	2014	F-	A-	SPO	BIA	AD	F	DOM	0	0	0	0	0	0	0	0	0	0	0	3
T126	2014-06-08	2014	F-	A-	SPO	BIA	AD	F	DOM	0	0	0	0	0	0	0	0	0	0	0	3
T127	2014-06-08	2014	F-	A-	SPO	EVA	AD	F	SUB	0	0	0	0	0	0	0	0	0	0	0	2
T128	2014-06-09	2014	F-	A-	SPO	JOS	AD	F	SUB	0	0	0	0	0	0	0	0	0	0	0	1.1
T129	2014-06-12	2014	F-	A-	SPO	BIA	AD	F	DOM	0	0	0	0	0	0	0	0	0	0	0	3
T13	2013-05-30	2013	F+	A-	SPO	TRU	AD	M	DOM	0	0	0	0	0	0	0	0	0	0	0	3
T130	2014-06-12	2014	F-	A-	SPO	EVA	AD	F	SUB	0	0	0	0	0	0	0	0	0	0	0	3
T131	2014-06-12	2014	F-	A-	SPO	TRU	AD	M	DOM	0	0	0	0	0	0	0	0	0	0	0	3
T132	2014-06-12	2014	F-	A-	SPO	BOR	AD	M	SUB	0	0	0	0	0	0	0	0	0	0	0	3
T133	2014-06-12	2014	F-	A-	SPO	JOS	AD	F	SUB	0	0	0	0	0	0	0	0	0	0	0	3
T134	2014-06-14	2014	F-	A-	SPO	JOS	AD	F	SUB	0	0	0	0	0	0	0	0	0	0	0	3
T135	2014-06-14	2014	F-	A-	SPO	HOR	AD	M	SUB	0	0	0	0	0	0	0	0	0	0	0	3
T136	2014-06-14	2014	F-	A-	SPO	BIA	AD	F	DOM	0	0	0	0	0	0	0	0	0	0	0	3
T137	2014-06-15	2014	F-	A-	SPO	BOR	AD	M	SUB	0	0	0	0	0	0	0	0	0	0	0	1.3
T138	2014-06-15	2014	F-	A-	SPO	ROB	SUBAD	M	SUB	0	0	0	0	0	0	0	0	0	0	0	3
T139	2014-06-15	2014	F-	A-	SPO	TRU	AD	M	DOM	0	0	0	0	0	0	0	0	0	0	0	3
T14	2013-06-02	2013	F+	A-	SPO	EVA	AD	F	SUB	0	0	0	0	0	0	0	0	0	0	0	3
T140	2014-06-17	2014	F-	A-	SPO	RIN	AD	M	DOM	0	0	0	0	0	0	0	0	0	0	0	3
T141	2014-06-17	2014	F-	A-	SPO	HOR	AD	M	SUB	0	0	0	9	0	0	0	0	0	1	0	2.3
T144	2014-06-19	2014	F-	A-	SPO	BIA	AD	F	DOM	0	0	0	0	0	0	0	0	0	0	0	3
T145	2014-06-19	2014	F-	A-	SPO	RIN	AD	M	DOM	0	0	0	0	0	0	0	0	0	0	0	3
T146	2014-06-21	2014	F-	A-	SPO	EVA	AD	F	SUB	0	0	0	0	0	0	0	0	48	1	0	3
T147	2014-06-21	2014	F-	A-	SPO	BIA	AD	F	DOM	0	0	0	0	0	0	0	0	0	0	0	3
T148	2014-06-21	2014	F-	A-	SPO	RIN	AD	M	DOM	0	0	0	0	0	0	0	0	0	0	0	3
T149	2014-06-21	2014	F-	A-	SPO	TET	AD	M	DOM	0	0	0	0	0	0	0	10	0	1	0	3
T15	2013-06-02	2013	F+	A-	SPO	JOS	AD	F	SUB	0	0	0	0	0	0	0	0	0	0	0	3
T151	2014-06-21	2014	F-	A-	SPO	BIA	AD	F	DOM	0	0	0	0	0	0	0	0	0	0	0	3
T152	2014-06-21	2014	F-	A-	SPO	ROB	SUBAD	M	SUB	0	0	0	0	0	0	0	0	0	0	0	2
T153	2014-06-22	2014	F-	A-	SPO	ROB	SUBAD	M	SUB	0	0	0	0	0	0	0	0	0	0	0	3
T155	2014-06-22	2014	F-	A-	SPO	JOS	AD	F	SUB	0	0	0	0	0	0	0	0	0	0	0	3
T156	2014-06-22	2014	F-	A-	SPO	TET	AD	M	DOM	0	0	0	0	0	0	0	0	0	0	0	1
T16	2013-06-02	2013	F+	A-	SPO	RIN	AD	M	DOM	0	0	0	0	0	0	0	0	0	0	0	2.4
T160	2014-06-25	2014	F-	A-	SPO	JOS	AD	F	SUB	0	0	0	0	0	0	0	0	2	1	0	1.8
T17	2013-06-04	2013	F+	A-	SPO	BIA	AD	F	DOM	0	0	0	0	0	0	0	0	0	0	0	3
T174	2014-07-05	2014	F-	A-	SPO	BOR	AD	M	SUB	0	0	0	0	1	0	0	1	0	2	1	3
T18	2013-06-04	2013	F+	A-	SPO	EVA	AD	F	SUB	0	0	0	0	0	0	2	0	0	1	0	3
T180	2014-07-11	2014	F-	A-	SPO	FRA	SUBAD	F	SUB	0	0	0	0	0	0	0	0	0	0	0	3
T181	2014-07-11	2014	F-	A-	SPO	BIA	AD	F	DOM	0	0	0	0	0	0	0	0	0	0	0	3
T182	2014-07-11	2014	F-	A-	SPO	HOR	AD	M	SUB	0	0	0	3	0	0	0	0	0	1	0	3
T183	2014-07-12	2014	F-	A-	SPO	BIA	AD	F	DOM	0	0	0	0	0	0	0	0	0	0	0	3
T184	2014-07-12	2014	F-	A-	SPO	BIA	AD	F	DOM	0	0	0	0	0	0	0	0	0	0	0	3
T185	2014-07-13	2014	F-	A-	SPO	BOR	AD	M	SUB	0	0	0	0	0	0	0	0	0	0	0	2.3
T188	2014-07-13	2014	F-	A-	SPO	EVA	AD	F	SUB	0	0	0	0	0	0	0	0	0	0	0	3
T189	2014-07-13	2014	F-	A-	SPO	ROB	SUBAD	M	SUB	0	0	0	0	0	0	0	0	0	0	0	3
T19	2013-06-04	2013	F+	A-	SPO	RIN	AD	M	DOM	0	0	0	0	0	0	0	0	0	0	0	3
T190	2014-07-13	2014	F-	A-	SPO	BIA	AD	F	DOM	0	0	0	0	0	0	0	0	0	0	0	3
T191	2014-07-14	2014	F-	A-	SPO	BIA	AD	F	DOM	0	0	0	0	0	0	0	0	0	0	0	3
T192	2014-07-14	2014	F-	A-	SPO	HOR	AD	M	SUB	0	0	0	0	0	0	0	0	0	0	0	3
T193	2014-07-16	2014	F-	A-	SPO	EVA	AD	F	SUB	0	0	0	0	0	0	0	0	0	0	0	3
T194	2014-07-16	2014	F-	A-	SPO	ROB	SUBAD	M	SUB	0	0	0	0	0	0	0	0	0	0	0	3
T196	2014-07-18	2014	F-	A-	SPO	ROB	SUBAD	M	SUB	0	0	0	0	0	0	0	0	0	0	0	3
T197	2014-07-18	2014	F-	A-	SPO	RIN	AD	M	DOM	0	0	0	0	0	0	0	0	0	0	0	3
T198	2014-07-18	2014	F-	A-	SPO	TRU	AD	M	DOM	0	0	0	0	0	0	0	0	0	0	0	3
T199	2014-07-18	2014	F-	A-	SPO	JOS	AD	F	SUB	0	0	0	0	0	0	0	0	0	0	0	3
T20	2013-06-05	2013	F+	A-	SPO	TRU	AD	M	DOM	0	0	0	0	0	0	0	1	0	1	0	2.2
T201	2014-07-18	2014	F-	A-	SPO	RIN	AD	M	DOM	0	0	0	0	0	0	0	0	0	0	0	3
T202	2014-07-18	2014	F-	A-	SPO	BIA	AD	F	DOM	0	0	0	0	0	0	0	0	0	0	0	3
T203	2014-07-18	2014	F-	A-	SPO	BIA	AD	F	DOM	0	0	0	0	0	0	0	0	0	0	0	3
T204	2014-07-19	2014	F-	A-	SPO	ROB	SUBAD	M	SUB	0	0	0	0	0	0	0	0	0	0	0	3
T205	2014-07-19	2014	F-	A-	SPO	BIA	AD	F	DOM	0	0	0	8	0	0	0	0	0	1	0	1.9
T207	2014-07-19	2014	F-	A-	SPO	ROB	SUBAD	M	SUB	0	0	0	0	0	0	0	0	0	0	0	3
T209	2014-07-19	2014	F-	A-	SPO	BOR	AD	M	SUB	0	0	1	0	0	0	0	1	0	2	1	3
T21	2013-06-09	2013	F+	A-	SPO	RIN	AD	M	DOM	0	0	0	0	0	0	0	0	0	0	0	3
T210	2014-07-19	2014	F-	A-	SPO	DAN	AD	F	SUB	0	0	0	0	0	0	0	0	0	0	0	1
T211	2014-07-19	2014	F-	A-	SPO	RIN	AD	M	DOM	0	0	0	0	0	0	0	0	0	0	0	2
T212	2014-07-20	2014	F-	A-	SPO	EVA	AD	F	SUB	0	0	0	0	0	0	0	0	0	0	0	3
T213	2014-07-21	2014	F-	A-	SPO	DAN	AD	F	SUB	0	0	0	0	0	0	0	0	0	0	0	3
T214	2014-07-22	2014	F-	A-	SPO	BIA	AD	F	DOM	0	0	0	0	0	0	0	0	0	0	0	3
T215	2014-07-24	2014	F-	A+	SPO	DAN	AD	F	SUB	0	0	0	0	0	0	0	0	0	0	0	3
T217	2014-07-24	2014	F-	A-	SPO	BOR	AD	M	SUB	0	0	0	6	0	0	0	1	0	2	1	1.5
T218	2014-07-24	2014	F-	A+	SPO	DAN	AD	F	SUB	0	0	0	0	0	0	0	0	0	0	0	3
T219	2014-07-24	2014	F-	A+	SPO	BIA	AD	F	DOM	0	0	0	0	0	0	0	0	0	0	0	3
T22	2013-06-10	2013	F+	A-	SPO	DAN	AD	F	SUB	0	0	0	0	0	0	0	0	0	0	0	3
T221	2014-07-25	2014	F-	A+	SPO	BIA	AD	F	DOM	0	0	0	0	0	0	0	0	0	0	0	3
T222	2014-07-25	2014	F-	A+	SPO	TRU	AD	M	DOM	0	0	0	3	0	0	0	0	0	1	0	3
T223	2014-07-25	2014	F-	A-	SPO	EVA	AD	F	SUB	0	0	0	0	0	0	0	0	0	0	0	2.1
T224	2014-07-25	2014	F-	A-	SPO	EVA	AD	F	SUB	0	0	1	0	0	0	0	1	0	2	1	3
T226	2014-07-25	2014	F-	A-	SPO	ROB	SUBAD	M	SUB	0	0	0	0	0	0	0	0	0	0	0	3
T227	2014-07-25	2014	F-	A-	SPO	ROB	SUBAD	M	SUB	0	0	0	0	0	0	0	0	0	0	0	3
T228	2014-07-25	2014	F-	A-	SPO	PAC	AD	M	SUB	0	0	0	0	0	0	0	0	0	0	0	3
T229	2014-07-25	2014	F-	A-	SPO	BOR	AD	M	SUB	0	0	0	50	0	0	0	0	0	1	0	3
T23	2013-06-11	2013	F+	A-	SPO	TET	AD	M	DOM	0	0	0	0	0	0	0	0	0	0	0	3
T230	2014-07-27	2014	F-	A-	SPO	EVA	AD	F	SUB	0	0	0	0	0	0	0	0	0	0	0	3
T232	2014-07-27	2014	F-	A-	SPO	ROB	SUBAD	M	SUB	0	0	1	0	0	0	0	0	0	1	0	3
T233	2014-07-29	2014	F-	A-	SPO	TET	AD	M	DOM	0	0	0	6	0	0	0	0	0	1	0	3
T234	2014-07-29	2014	F-	A-	SPO	ROB	SUBAD	M	SUB	0	0	0	0	0	0	0	0	0	0	0	3
T235	2014-07-29	2014	F-	A+	SPO	BIA	AD	F	DOM	0	0	0	0	0	0	0	0	0	0	0	3
T236	2014-07-29	2014	F-	A-	SPO	BOR	AD	M	SUB	0	0	0	160	0	0	0	0	0	1	0	3
T237	2014-07-30	2014	F-	A-	SPO	EVA	AD	F	SUB	0	0	0	0	0	0	0	0	0	0	0	2.9
T238	2014-07-30	2014	F-	A-	SPO	EVA	AD	F	SUB	0	0	0	0	0	0	0	0	0	0	0	3
T239	2014-07-30	2014	F-	A+	SPO	DAN	AD	F	SUB	0	0	0	0	0	0	0	0	0	0	0	3
T24	2013-06-11	2013	F+	A-	SPO	RIN	AD	M	DOM	0	0	0	23	0	0	0	0	0	1	0	3
T241	2014-07-30	2014	F-	A+	SPO	BIA	AD	F	DOM	0	0	0	0	0	0	0	0	0	0	0	3
T242	2014-07-30	2014	F-	A+	SPO	BIA	AD	F	DOM	0	0	0	2	0	0	0	0	0	1	0	3
T243	2014-07-30	2014	F-	A-	SPO	EVA	AD	F	SUB	0	0	0	0	0	0	0	0	0	0	0	3
T244	2014-07-30	2014	F-	A+	SPO	TRU	AD	M	DOM	0	0	0	0	0	0	0	0	0	0	0	3
T246	2014-07-31	2014	F-	A-	SPO	ROB	SUBAD	M	SUB	0	0	0	0	0	0	0	0	0	0	0	3
T247	2014-07-31	2014	F-	A+	SPO	RIN	AD	M	DOM	0	0	0	0	0	0	0	0	0	0	0	1.5
T248	2014-08-01	2014	F-	A+	SPO	BIA	AD	F	DOM	0	0	0	0	0	0	0	0	0	0	0	3
T249	2014-08-01	2014	F-	A-	SPO	JOS	AD	F	SUB	0	0	0	0	0	0	0	0	0	0	0	3
T25	2013-06-11	2013	F+	A-	SPO	JOS	AD	F	SUB	0	0	0	0	0	0	0	0	0	0	0	3
T250	2014-08-01	2014	F-	A+	SPO	DAN	AD	F	SUB	0	0	0	0	0	0	0	0	0	0	0	1.5
T252	2014-07-31	2014	F-	A+	SPO	TRU	AD	M	DOM	0	0	0	0	0	0	0	0	0	0	0	3
T253	2014-08-02	2014	F-	A-	SPO	JOS	AD	F	SUB	0	0	0	262	0	0	0	0	0	1	0	3
T255	2014-08-02	2014	F-	A+	SPO	RIN	AD	M	DOM	0	0	0	0	0	0	0	0	0	0	0	3
T256	2014-08-02	2014	F-	A+	SPO	RIN	AD	M	DOM	0	0	0	0	0	0	0	0	0	0	0	3
T257	2014-08-02	2014	F-	A-	SPO	JOS	AD	F	SUB	0	0	0	0	0	0	0	0	0	0	0	3
T258	2014-08-02	2014	F-	A-	SPO	ROB	SUBAD	M	SUB	0	0	0	0	0	0	0	0	0	0	0	3
T259	2014-08-02	2014	F-	A+	SPO	BIA	AD	F	DOM	0	0	0	0	0	0	0	0	0	0	0	3
T26	2013-06-12	2013	F+	A-	SPO	EVA	AD	F	SUB	0	0	0	0	0	0	0	0	0	0	0	0.3
T260	2014-08-03	2014	F-	A-	SPO	EVA	AD	F	SUB	0	0	0	0	0	0	0	0	0	0	0	3
T261	2014-08-03	2014	F-	A+	SPO	RIN	AD	M	DOM	0	0	0	0	0	0	0	1	0	1	0	3
T263	2014-08-03	2014	F-	A-	SPO	JOS	AD	F	SUB	0	0	0	12	0	0	0	0	0	1	0	3
T264	2014-08-03	2014	F-	A+	SPO	BIA	AD	F	DOM	0	0	0	0	0	0	0	0	0	0	0	3
T265	2014-08-03	2014	F-	A-	SPO	JOS	AD	F	SUB	0	0	0	0	0	0	0	0	0	0	0	3
T266	2014-08-03	2014	F-	A+	SPO	BIA	AD	F	DOM	0	0	0	0	0	0	0	0	0	0	0	2.2
T267	2014-08-03	2014	F-	A-	SPO	HOR	AD	M	SUB	0	0	0	52	0	0	0	0	0	1	0	3
T268	2014-08-03	2014	F-	A+	SPO	RIN	AD	M	DOM	0	0	0	0	0	0	0	0	0	0	0	3
T269	2014-08-03	2014	F-	A+	SPO	TRU	AD	M	DOM	0	0	0	0	0	0	0	0	0	0	0	3
T27	2013-06-12	2013	F+	A-	SPO	BIA	AD	F	DOM	0	0	0	0	0	0	0	0	0	0	0	3
T270	2014-08-03	2014	F-	A+	SPO	BIA	AD	F	DOM	0	0	0	0	0	0	0	0	0	0	0	3
T271	2014-08-02	2014	F-	A-	SPO	HOR	AD	M	SUB	0	0	0	2	0	0	0	0	0	1	0	2.3
T272	2014-08-06	2014	F-	A+	SPO	BIA	AD	F	DOM	0	0	0	0	0	0	0	0	0	0	0	3
T273	2014-08-06	2014	F-	A-	SPO	EVA	AD	F	SUB	0	0	0	0	0	0	0	0	2	1	0	3
T274	2014-08-07	2014	F-	A+	SPO	TRU	AD	M	DOM	0	0	1	0	0	0	0	0	0	1	0	3
T275	2014-08-09	2014	F-	A+	SPO	TRU	AD	M	DOM	0	0	0	1	0	0	0	0	1	2	1	3
T276	2014-08-09	2014	F-	A-	SPO	ROB	SUBAD	M	SUB	0	0	0	0	0	0	0	0	0	0	0	3
T277	2014-08-09	2014	F-	A+	SPO	RIN	AD	M	DOM	0	0	0	0	0	0	0	0	0	0	0	3
T278	2014-08-09	2014	F-	A+	SPO	RIN	AD	M	DOM	0	0	0	0	0	0	0	0	0	0	0	3
T279	2014-08-10	2014	F-	A+	SPO	RIN	AD	M	DOM	0	0	0	0	0	0	0	2	0	1	0	3
T28	2013-06-13	2013	F+	A-	SPO	TET	AD	M	DOM	0	0	0	0	0	0	0	0	0	0	0	3
T280	2014-08-11	2014	F-	A-	SPO	EVA	AD	F	SUB	0	0	0	0	0	0	0	0	0	0	0	3
T281	2014-08-12	2014	F-	A+	SPO	TRU	AD	M	DOM	0	0	0	0	0	0	0	0	0	0	0	3
T282	2014-08-12	2014	F-	A-	SPO	JOS	AD	F	SUB	0	0	0	0	0	0	0	0	0	0	0	3
T284	2014-08-12	2014	F-	A+	SPO	TRU	AD	M	DOM	0	0	0	0	0	0	0	0	0	0	0	3
T286	2014-08-13	2014	F-	A+	SPO	BIA	AD	F	DOM	0	0	0	3	0	0	0	0	0	1	0	3
T287	2014-08-13	2014	F-	A+	SPO	BIA	AD	F	DOM	0	0	0	0	0	0	0	0	0	0	0	3
T288	2014-08-13	2014	F-	A-	SPO	ROB	SUBAD	M	SUB	0	0	0	0	0	0	0	0	0	0	0	3
T289	2014-08-13	2014	F-	A+	SPO	DAN	AD	F	SUB	0	0	0	121	0	0	0	0	0	1	0	3
T29	2013-06-13	2013	F+	A-	SPO	JOS	AD	F	SUB	0	0	0	0	0	0	0	0	0	0	0	3
T290	2014-08-13	2014	F-	A+	SPO	RIN	AD	M	DOM	0	0	0	2	0	0	0	0	0	1	0	3
T291	2014-08-13	2014	F-	A-	SPO	ROB	SUBAD	M	SUB	0	1	0	0	0	0	0	0	0	1	0	3
T292	2014-08-13	2014	F-	A-	SPO	EVA	AD	F	SUB	0	0	0	0	0	0	0	0	0	0	0	3
T295	2014-08-15	2014	F-	A+	SPO	DAN	AD	F	SUB	0	0	0	0	0	0	0	0	0	0	0	3
T297	2014-08-15	2014	F-	A-	SPO	ROB	SUBAD	M	SUB	0	0	0	0	0	0	0	3	0	1	0	3
T298	2014-08-13	2014	F-	A-	SPO	BOR	AD	M	SUB	0	0	0	2	0	0	0	0	0	1	0	3
T299	2014-08-15	2014	F-	A+	SPO	BIA	AD	F	DOM	0	0	0	0	0	0	0	0	0	0	0	3
T30	2013-06-14	2013	F+	A-	SPO	RIN	AD	M	DOM	0	0	0	0	0	0	0	0	0	0	0	1
T301	2014-08-16	2014	F-	A-	SPO	PAC	AD	M	SUB	0	0	0	0	0	0	0	0	0	0	0	3
T303	2014-08-16	2014	F-	A+	SPO	BIA	AD	F	DOM	0	0	0	0	0	0	0	0	0	0	0	2.4
T304	2014-08-17	2014	F-	A-	SPO	EVA	AD	F	SUB	0	0	0	0	0	0	0	0	0	0	0	1.1
T305	2014-08-17	2014	F-	A+	SPO	RIN	AD	M	DOM	3	0	0	21	0	0	0	0	0	2	1	3
T306	2014-08-17	2014	F-	A-	SPO	HOR	AD	M	SUB	0	0	0	25	0	0	0	0	0	1	0	3
T307	2014-08-17	2014	F-	A+	SPO	BIA	AD	F	DOM	0	0	0	0	0	0	0	0	0	0	0	3
T308	2014-08-17	2014	F-	A+	SPO	BIA	AD	F	DOM	0	0	0	0	0	0	0	0	0	0	0	3
T309	2014-08-17	2014	F-	A-	SPO	ROB	SUBAD	M	SUB	0	0	0	2	0	0	0	0	0	1	0	3
T31	2013-06-18	2013	F+	A-	SPO	TET	AD	M	DOM	0	0	0	2	0	0	0	0	0	1	0	3
T310	2014-08-18	2014	F-	A+	SPO	BIA	AD	F	DOM	0	0	0	0	0	0	0	0	0	0	0	3
T311	2014-08-18	2014	F-	A-	SPO	HOR	AD	M	SUB	0	0	0	0	0	0	0	0	0	0	0	3
T312	2014-08-23	2014	F-	A+	SPO	RIN	AD	M	DOM	0	0	0	0	0	0	0	0	0	0	0	3
T32	2013-06-26	2013	F+	A-	SPO	BIA	AD	F	DOM	0	0	0	2	0	0	0	0	0	1	0	3
T33	2013-06-27	2013	F+	A-	SPO	EVA	AD	F	SUB	0	0	0	0	0	0	0	0	0	0	0	1.7
T34	2013-06-28	2013	F+	A-	SPO	JOS	AD	F	SUB	0	0	225	0	0	2	0	0	0	2	1	3
T35	2013-06-28	2013	F+	A-	SPO	EVA	AD	F	SUB	0	0	0	0	0	0	0	0	0	0	0	3
T36	2013-06-28	2013	F+	A-	SPO	TRU	AD	M	DOM	0	0	0	0	0	0	0	0	0	0	0	1.6
T37	2013-06-29	2013	F+	A-	SPO	EVA	AD	F	SUB	0	0	0	0	0	0	0	0	0	0	0	3
T38	2013-06-29	2013	F+	A-	SPO	EVA	AD	F	SUB	0	0	0	0	0	0	0	0	0	0	0	3
T39	2013-06-30	2013	F+	A-	SPO	TET	AD	M	DOM	0	0	0	0	0	0	0	0	0	0	0	3
T40	2013-06-01	2013	F+	A-	SPO	EVA	AD	F	SUB	0	0	0	0	0	0	0	0	0	0	0	0.6
T41	2013-07-01	2013	F+	A-	SPO	JOS	AD	F	SUB	0	0	0	0	0	0	0	0	0	0	0	3
T42	2013-07-01	2013	F+	A-	SPO	TET	AD	M	DOM	0	0	0	0	0	0	0	1	0	1	0	3
T43	2013-07-02	2013	F+	A-	SPO	TET	AD	M	DOM	0	0	0	0	0	0	0	0	0	0	0	2.7
T44	2013-07-02	2013	F+	A-	SPO	BIA	AD	F	DOM	0	0	0	9	0	0	0	0	0	1	0	2.4
T45	2013-07-03	2013	F+	A-	SPO	EVA	AD	F	SUB	0	0	0	0	0	0	0	0	0	0	0	3
T46	2013-07-06	2013	F+	A-	SPO	BIA	AD	F	DOM	0	0	0	2	0	0	0	0	0	1	0	3
T48	2013-07-07	2013	F+	A+	SPO	JOS	AD	F	SUB	0	0	0	0	0	0	0	0	0	0	0	3
T5	2013-05-26	2013	F+	A-	SPO	DAN	AD	F	SUB	0	0	0	0	0	0	0	0	0	0	0	3
T51	2013-07-08	2013	F+	A-	SPO	RIN	AD	M	DOM	0	0	0	0	0	0	0	1	0	1	0	3
T52	2013-07-08	2013	F+	A-	SPO	DAN	AD	F	SUB	0	0	1	0	0	0	0	0	0	1	0	2
T53	2013-07-13	2013	F+	A+	SPO	EVA	AD	F	SUB	0	0	0	1	0	0	0	0	0	1	0	1.9
T54	2013-07-13	2013	F+	A+	SPO	TET	AD	M	DOM	0	0	0	0	0	0	0	0	0	0	0	3
T55	2013-07-13	2013	F+	A+	SPO	JOS	AD	F	SUB	0	0	0	0	0	0	0	0	0	0	0	3
T57	2013-07-15	2013	F+	A+	SPO	EVA	AD	F	SUB	0	0	0	0	0	0	0	0	0	0	0	1.9
T58	2013-07-15	2013	F+	A-	SPO	RIN	AD	M	DOM	0	0	0	0	0	0	0	0	0	0	0	1.5
T60	2013-07-17	2013	F+	A+	SPO	JOS	AD	F	SUB	0	0	0	0	0	0	0	0	0	0	0	3
T63	2013-07-19	2013	F+	A-	SPO	DAN	AD	F	SUB	0	0	0	0	0	0	0	0	0	0	0	0.6
T65	2013-07-24	2013	F+	A+	SPO	TET	AD	M	DOM	0	0	0	0	0	0	0	0	0	0	0	3
T68	2013-07-25	2013	F+	A+	SPO	TET	AD	M	DOM	0	0	0	0	0	0	0	0	0	0	0	3
T69	2013-07-25	2013	F+	A-	SPO	BIA	AD	F	DOM	0	0	0	0	0	0	0	0	0	0	0	2
T70	2013-07-26	2013	F+	A+	SPO	JOS	AD	F	SUB	0	0	0	0	0	0	0	0	0	0	0	3
T71	2013-07-26	2013	F+	A-	SPO	TRU	AD	M	DOM	0	0	0	0	0	0	0	0	0	0	0	2.8
T72	2013-07-28	2013	F+	A-	SPO	DAN	AD	F	SUB	0	0	0	7	0	0	0	0	0	1	0	3
T73	2013-07-28	2013	F+	A+	SPO	EVA	AD	F	SUB	0	0	0	0	0	0	0	0	0	0	0	3
T74	2013-07-29	2013	F+	A-	SPO	TRU	AD	M	DOM	0	0	0	16	0	0	0	0	0	1	0	3
T75	2013-07-29	2013	F+	A-	SPO	BIA	AD	F	DOM	0	0	0	128	0	0	0	0	0	1	0	3
T77	2013-08-06	2013	F+	A-	SPO	RIN	AD	M	DOM	0	0	0	0	0	0	0	0	0	0	0	2.2
T78	2013-08-06	2013	F+	A+	SPO	EVA	AD	F	SUB	0	0	0	0	0	0	0	0	0	0	0	2.2
T79	2013-08-11	2013	F+	A-	SPO	BIA	AD	F	DOM	0	0	0	0	0	0	0	0	0	0	0	1.2
T80	2013-08-11	2013	F+	A+	SPO	EVA	AD	F	SUB	0	0	0	0	0	0	0	0	0	0	0	3
T81	2013-08-11	2013	F+	A+	SPO	TET	AD	M	DOM	0	0	0	0	0	0	0	0	0	0	0	1.1
T82	2013-08-11	2013	F+	A+	SPO	JOS	AD	F	SUB	0	0	0	0	0	0	0	0	0	0	0	3
T84	2013-08-14	2013	F+	A-	SPO	TRU	AD	M	DOM	0	0	0	2	0	0	0	0	0	1	0	3
T85	2013-08-14	2013	F+	A-	SPO	DAN	AD	F	SUB	0	0	0	0	0	0	0	2	0	1	0	3
T86	2013-08-14	2013	F+	A-	SPO	RIN	AD	M	DOM	0	0	0	0	0	0	0	0	1	1	0	3
T91	2013-08-17	2013	F+	A+	SPO	TET	AD	M	DOM	0	0	0	0	0	0	0	0	0	0	0	3
T95	2013-08-17	2013	F+	A-	SPO	BIA	AD	F	DOM	0	0	0	5	0	0	0	0	1	2	1	3
T98	2013-08-19	2013	F+	A-	SPO	DAN	AD	F	SUB	0	0	0	0	0	0	0	0	0	0	0	3

## Sheet: Activity (inst_point samples) 
N_obs	Date	Month	Group	Year	Provisioning	Ind_ID	Sex	Age	Rank	Phase	Treatment	FD	FOR	MOV	RES	SOC	Total
1	2013-05-22	2013-05-01	SPO	2013	F+	BIA	F	AD	DOM	Pre	A-	12	4	3	7	5	31
2	2013-05-30	2013-05-01	SPO	2013	F+	BIA	F	AD	DOM	Pre	A-	0	3	2	0	0	5
3	2013-06-02	2013-06-01	SPO	2013	F+	BIA	F	AD	DOM	Pre	A-	2	5	2	1	0	10
4	2013-06-07	2013-06-01	SPO	2013	F+	BIA	F	AD	DOM	Pre	A-	0	3	1	0	0	4
5	2013-06-08	2013-06-01	SPO	2013	F+	BIA	F	AD	DOM	Pre	A-	2	11	4	3	0	20
6	2013-06-09	2013-06-01	SPO	2013	F+	BIA	F	AD	DOM	Pre	A-	0	3	0	0	0	3
7	2013-06-10	2013-06-01	SPO	2013	F+	BIA	F	AD	DOM	Pre	A-	0	18	1	1	0	20
8	2013-06-11	2013-06-01	SPO	2013	F+	BIA	F	AD	DOM	Pre	A-	0	2	2	0	0	4
9	2013-06-12	2013-06-01	SPO	2013	F+	BIA	F	AD	DOM	Pre	A-	7	1	2	0	0	10
10	2013-06-15	2013-06-01	SPO	2013	F+	BIA	F	AD	DOM	Pre	A-	1	4	4	0	0	9
11	2013-06-16	2013-06-01	SPO	2013	F+	BIA	F	AD	DOM	Pre	A-	0	9	0	1	0	10
12	2013-06-18	2013-06-01	SPO	2013	F+	BIA	F	AD	DOM	Pre	A-	0	10	2	4	0	16
13	2013-06-19	2013-06-01	SPO	2013	F+	BIA	F	AD	DOM	Pre	A-	7	0	2	1	0	10
14	2013-06-23	2013-06-01	SPO	2013	F+	BIA	F	AD	DOM	Pre	A-	0	3	5	2	0	10
15	2013-06-25	2013-06-01	SPO	2013	F+	BIA	F	AD	DOM	Pre	A-	1	3	2	2	0	8
22	2013-07-03	2013-07-01	SPO	2013	F+	BIA	F	AD	DOM	Post	A-	0	10	2	0	0	12
23	2013-07-04	2013-07-01	SPO	2013	F+	BIA	F	AD	DOM	Post	A-	6	4	0	0	0	10
24	2013-07-05	2013-07-01	SPO	2013	F+	BIA	F	AD	DOM	Post	A-	2	6	2	2	0	12
25	2013-07-06	2013-07-01	SPO	2013	F+	BIA	F	AD	DOM	Post	A-	4	13	11	0	0	28
26	2013-07-08	2013-07-01	SPO	2013	F+	BIA	F	AD	DOM	Post	A-	10	15	1	4	0	30
27	2013-07-09	2013-07-01	SPO	2013	F+	BIA	F	AD	DOM	Post	A-	8	7	9	22	8	54
28	2013-07-10	2013-07-01	SPO	2013	F+	BIA	F	AD	DOM	Post	A-	0	0	5	5	0	10
29	2013-07-11	2013-07-01	SPO	2013	F+	BIA	F	AD	DOM	Post	A-	2	5	5	1	0	13
30	2013-07-12	2013-07-01	SPO	2013	F+	BIA	F	AD	DOM	Post	A-	2	7	0	4	0	13
31	2013-07-14	2013-07-01	SPO	2013	F+	BIA	F	AD	DOM	Post	A-	6	16	1	1	0	24
32	2013-07-17	2013-07-01	SPO	2013	F+	BIA	F	AD	DOM	Post	A-	4	17	1	0	0	22
33	2013-07-18	2013-07-01	SPO	2013	F+	BIA	F	AD	DOM	Post	A-	0	9	0	2	0	11
34	2013-07-20	2013-07-01	SPO	2013	F+	BIA	F	AD	DOM	Post	A-	0	10	0	0	0	10
35	2013-07-21	2013-07-01	SPO	2013	F+	BIA	F	AD	DOM	Post	A-	2	2	0	0	0	4
36	2013-07-22	2013-07-01	SPO	2013	F+	BIA	F	AD	DOM	Post	A-	12	6	3	0	0	21
37	2013-07-24	2013-07-01	SPO	2013	F+	BIA	F	AD	DOM	Post	A-	0	7	0	0	0	7
38	2013-07-25	2013-07-01	SPO	2013	F+	BIA	F	AD	DOM	Post	A-	3	0	0	17	0	20
39	2013-07-26	2013-07-01	SPO	2013	F+	BIA	F	AD	DOM	Post	A-	3	6	1	2	0	12
40	2013-07-27	2013-07-01	SPO	2013	F+	BIA	F	AD	DOM	Post	A-	0	17	3	0	0	20
41	2013-07-28	2013-07-01	SPO	2013	F+	BIA	F	AD	DOM	Post	A-	0	17	4	4	0	25
42	2013-07-29	2013-07-01	SPO	2013	F+	BIA	F	AD	DOM	Post	A-	12	9	2	1	0	24
43	2013-07-31	2013-07-01	SPO	2013	F+	BIA	F	AD	DOM	Post	A-	1	10	5	0	0	16
44	2013-08-01	2013-08-01	SPO	2013	F+	BIA	F	AD	DOM	Post	A-	0	2	1	4	0	7
45	2013-08-02	2013-08-01	SPO	2013	F+	BIA	F	AD	DOM	Post	A-	0	8	0	2	0	10
46	2013-08-03	2013-08-01	SPO	2013	F+	BIA	F	AD	DOM	Post	A-	0	12	3	9	0	24
47	2013-08-04	2013-08-01	SPO	2013	F+	BIA	F	AD	DOM	Post	A-	14	0	1	8	0	23
48	2013-08-05	2013-08-01	SPO	2013	F+	BIA	F	AD	DOM	Post	A-	0	1	1	0	0	2
49	2013-08-06	2013-08-01	SPO	2013	F+	BIA	F	AD	DOM	Post	A-	0	9	1	0	0	10
50	2013-08-07	2013-08-01	SPO	2013	F+	BIA	F	AD	DOM	Post	A-	0	10	3	0	0	13
51	2013-08-09	2013-08-01	SPO	2013	F+	BIA	F	AD	DOM	Post	A-	3	11	1	7	0	22
52	2013-08-10	2013-08-01	SPO	2013	F+	BIA	F	AD	DOM	Post	A-	2	8	0	0	0	10
53	2013-08-11	2013-08-01	SPO	2013	F+	BIA	F	AD	DOM	Post	A-	1	5	2	2	0	10
54	2013-08-12	2013-08-01	SPO	2013	F+	BIA	F	AD	DOM	Post	A-	11	1	0	4	2	18
55	2013-08-13	2013-08-01	SPO	2013	F+	BIA	F	AD	DOM	Post	A-	9	1	0	0	0	10
56	2013-08-14	2013-08-01	SPO	2013	F+	BIA	F	AD	DOM	Post	A-	3	13	0	0	0	16
57	2013-08-15	2013-08-01	SPO	2013	F+	BIA	F	AD	DOM	Post	A-	27	1	3	0	0	31
58	2013-08-16	2013-08-01	SPO	2013	F+	BIA	F	AD	DOM	Post	A-	1	12	4	0	0	17
59	2013-08-18	2013-08-01	SPO	2013	F+	BIA	F	AD	DOM	Post	A-	12	5	6	5	0	28
60	2013-08-19	2013-08-01	SPO	2013	F+	BIA	F	AD	DOM	Post	A-	5	5	0	0	0	10
61	2013-08-20	2013-08-01	SPO	2013	F+	BIA	F	AD	DOM	Post	A-	0	8	1	1	0	10
62	2013-08-21	2013-08-01	SPO	2013	F+	BIA	F	AD	DOM	Post	A-	2	9	4	2	0	17
63	2013-08-22	2013-08-01	SPO	2013	F+	BIA	F	AD	DOM	Post	A-	0	3	1	6	1	11
64	2013-08-23	2013-08-01	SPO	2013	F+	BIA	F	AD	DOM	Post	A-	0	10	0	1	0	11
65	2013-08-24	2013-08-01	SPO	2013	F+	BIA	F	AD	DOM	Post	A-	1	8	1	0	0	10
66	2013-08-25	2013-08-01	SPO	2013	F+	BIA	F	AD	DOM	Post	A-	0	8	2	0	0	10
67	2013-08-26	2013-08-01	SPO	2013	F+	BIA	F	AD	DOM	Post	A-	0	4	1	0	0	5
68	2013-08-27	2013-08-01	SPO	2013	F+	BIA	F	AD	DOM	Post	A-	0	7	5	2	0	14
69	2013-08-28	2013-08-01	SPO	2013	F+	BIA	F	AD	DOM	Post	A-	6	4	0	0	0	10
70	2013-08-30	2013-08-01	SPO	2013	F+	BIA	F	AD	DOM	Post	A-	17	13	5	5	0	40
71	2014-05-09	2014-05-01	SPO	2014	F-	BIA	F	AD	DOM	Pre	A-	5	0	1	0	0	6
72	2014-05-24	2014-05-01	SPO	2014	F-	BIA	F	AD	DOM	Pre	A-	5	3	1	0	0	9
73	2014-05-27	2014-05-01	SPO	2014	F-	BIA	F	AD	DOM	Pre	A-	3	0	1	0	0	4
74	2014-05-28	2014-05-01	SPO	2014	F-	BIA	F	AD	DOM	Pre	A-	4	1	1	0	0	6
75	2014-06-02	2014-06-01	SPO	2014	F-	BIA	F	AD	DOM	Pre	A-	0	2	1	0	0	3
76	2014-06-03	2014-06-01	SPO	2014	F-	BIA	F	AD	DOM	Pre	A-	0	4	1	2	0	7
77	2014-06-04	2014-06-01	SPO	2014	F-	BIA	F	AD	DOM	Pre	A-	3	3	2	0	0	8
78	2014-06-05	2014-06-01	SPO	2014	F-	BIA	F	AD	DOM	Pre	A-	0	6	1	0	0	7
79	2014-06-07	2014-06-01	SPO	2014	F-	BIA	F	AD	DOM	Pre	A-	0	1	1	0	0	2
80	2014-06-08	2014-06-01	SPO	2014	F-	BIA	F	AD	DOM	Pre	A-	0	1	0	1	0	2
81	2014-06-10	2014-06-01	SPO	2014	F-	BIA	F	AD	DOM	Pre	A-	4	0	4	0	0	8
82	2014-06-14	2014-06-01	SPO	2014	F-	BIA	F	AD	DOM	Pre	A-	14	2	2	1	0	19
83	2014-06-17	2014-06-01	SPO	2014	F-	BIA	F	AD	DOM	Pre	A-	8	5	4	1	0	18
84	2014-06-19	2014-06-01	SPO	2014	F-	BIA	F	AD	DOM	Pre	A-	5	4	2	1	0	12
85	2014-06-21	2014-06-01	SPO	2014	F-	BIA	F	AD	DOM	Pre	A-	9	0	1	0	0	10
86	2014-06-22	2014-06-01	SPO	2014	F-	BIA	F	AD	DOM	Pre	A-	14	10	3	0	0	27
87	2014-06-23	2014-06-01	SPO	2014	F-	BIA	F	AD	DOM	Pre	A-	2	6	1	2	0	11
88	2014-06-24	2014-06-01	SPO	2014	F-	BIA	F	AD	DOM	Pre	A-	0	1	1	1	0	3
89	2014-06-25	2014-06-01	SPO	2014	F-	BIA	F	AD	DOM	Pre	A-	0	2	0	1	0	3
90	2014-06-29	2014-06-01	SPO	2014	F-	BIA	F	AD	DOM	Pre	A-	0	4	2	1	0	7
91	2014-06-30	2014-06-01	SPO	2014	F-	BIA	F	AD	DOM	Pre	A-	3	9	6	2	0	20
92	2014-07-02	2014-07-01	SPO	2014	F-	BIA	F	AD	DOM	Pre	A-	6	0	2	0	0	8
93	2014-07-05	2014-07-01	SPO	2014	F-	BIA	F	AD	DOM	Pre	A-	0	0	2	1	0	3
94	2014-07-07	2014-07-01	SPO	2014	F-	BIA	F	AD	DOM	Pre	A-	4	1	2	0	0	7
95	2014-07-08	2014-07-01	SPO	2014	F-	BIA	F	AD	DOM	Pre	A-	0	3	5	2	0	10
96	2014-07-09	2014-07-01	SPO	2014	F-	BIA	F	AD	DOM	Pre	A-	2	2	2	0	0	6
97	2014-07-10	2014-07-01	SPO	2014	F-	BIA	F	AD	DOM	Pre	A-	2	4	2	0	3	11
98	2014-07-11	2014-07-01	SPO	2014	F-	BIA	F	AD	DOM	Pre	A-	0	11	4	2	0	17
99	2014-07-12	2014-07-01	SPO	2014	F-	BIA	F	AD	DOM	Pre	A-	3	0	3	0	0	6
100	2014-07-13	2014-07-01	SPO	2014	F-	BIA	F	AD	DOM	Pre	A-	0	7	7	3	0	17
101	2014-07-14	2014-07-01	SPO	2014	F-	BIA	F	AD	DOM	Pre	A-	1	0	10	6	0	17
104	2014-07-24	2014-07-01	SPO	2014	F-	BIA	F	AD	DOM	Post	A+	9	6	0	0	0	15
105	2014-07-27	2014-07-01	SPO	2014	F-	BIA	F	AD	DOM	Post	A+	4	2	3	0	0	9
106	2014-07-29	2014-07-01	SPO	2014	F-	BIA	F	AD	DOM	Post	A+	0	2	7	1	0	10
107	2014-07-30	2014-07-01	SPO	2014	F-	BIA	F	AD	DOM	Post	A+	6	0	2	1	0	9
108	2014-08-03	2014-08-01	SPO	2014	F-	BIA	F	AD	DOM	Post	A+	0	2	2	0	0	4
109	2014-08-05	2014-08-01	SPO	2014	F-	BIA	F	AD	DOM	Post	A+	0	2	4	4	0	10
110	2014-08-06	2014-08-01	SPO	2014	F-	BIA	F	AD	DOM	Post	A+	0	1	0	2	0	3
111	2014-08-07	2014-08-01	SPO	2014	F-	BIA	F	AD	DOM	Post	A+	3	0	1	4	0	8
112	2014-08-08	2014-08-01	SPO	2014	F-	BIA	F	AD	DOM	Post	A+	0	0	2	0	0	2
113	2014-08-09	2014-08-01	SPO	2014	F-	BIA	F	AD	DOM	Post	A+	0	0	3	0	0	3
114	2014-08-12	2014-08-01	SPO	2014	F-	BIA	F	AD	DOM	Post	A+	0	1	1	0	0	2
115	2014-08-14	2014-08-01	SPO	2014	F-	BIA	F	AD	DOM	Post	A+	4	2	6	5	0	17
116	2014-08-15	2014-08-01	SPO	2014	F-	BIA	F	AD	DOM	Post	A+	4	4	5	1	0	14
117	2013-06-02	2013-06-01	MAC	2013	F-	CRD	F	AD	SUB	Pre	A-	5	0	1	0	0	6
118	2013-06-11	2013-06-01	MAC	2013	F-	CRD	F	AD	SUB	Pre	A-	0	0	1	19	0	20
119	2013-06-13	2013-06-01	MAC	2013	F-	CRD	F	AD	SUB	Pre	A-	0	0	1	0	8	9
120	2013-06-14	2013-06-01	MAC	2013	F-	CRD	F	AD	SUB	Pre	A-	0	1	1	3	0	5
121	2013-06-15	2013-06-01	MAC	2013	F-	CRD	F	AD	SUB	Pre	A-	4	1	0	0	6	11
122	2013-06-16	2013-06-01	MAC	2013	F-	CRD	F	AD	SUB	Pre	A-	3	6	2	0	7	18
125	2013-06-25	2013-06-01	MAC	2013	F-	CRD	F	AD	SUB	Post	A-	0	1	2	0	0	3
126	2013-06-28	2013-06-01	MAC	2013	F-	CRD	F	AD	SUB	Post	A-	26	8	6	2	0	42
127	2013-06-29	2013-06-01	MAC	2013	F-	CRD	F	AD	SUB	Post	A-	10	26	4	6	2	48
128	2013-06-30	2013-06-01	MAC	2013	F-	CRD	F	AD	SUB	Post	A-	1	18	0	0	0	19
129	2013-07-01	2013-07-01	MAC	2013	F-	CRD	F	AD	SUB	Post	A-	0	2	3	22	0	27
130	2013-07-02	2013-07-01	MAC	2013	F-	CRD	F	AD	SUB	Post	A-	0	0	1	1	2	4
131	2013-07-04	2013-07-01	MAC	2013	F-	CRD	F	AD	SUB	Post	A-	7	1	2	5	16	31
132	2013-07-05	2013-07-01	MAC	2013	F-	CRD	F	AD	SUB	Post	A-	10	8	4	6	0	28
133	2013-07-06	2013-07-01	MAC	2013	F-	CRD	F	AD	SUB	Post	A-	0	15	0	0	0	15
134	2013-07-07	2013-07-01	MAC	2013	F-	CRD	F	AD	SUB	Post	A-	1	15	1	0	0	17
135	2013-07-08	2013-07-01	MAC	2013	F-	CRD	F	AD	SUB	Post	A-	2	15	2	0	0	19
136	2013-07-11	2013-07-01	MAC	2013	F-	CRD	F	AD	SUB	Post	A-	0	9	0	0	0	9
137	2013-07-13	2013-07-01	MAC	2013	F-	CRD	F	AD	SUB	Post	A-	0	8	1	0	0	9
138	2013-07-14	2013-07-01	MAC	2013	F-	CRD	F	AD	SUB	Post	A-	1	6	1	2	0	10
139	2013-07-16	2013-07-01	MAC	2013	F-	CRD	F	AD	SUB	Post	A-	0	9	0	1	0	10
140	2013-07-19	2013-07-01	MAC	2013	F-	CRD	F	AD	SUB	Post	A-	0	3	0	1	0	4
141	2013-07-21	2013-07-01	MAC	2013	F-	CRD	F	AD	SUB	Post	A-	14	0	1	0	0	15
142	2013-07-22	2013-07-01	MAC	2013	F-	CRD	F	AD	SUB	Post	A-	0	1	0	26	0	27
143	2013-07-23	2013-07-01	MAC	2013	F-	CRD	F	AD	SUB	Post	A-	4	1	11	11	0	27
144	2013-07-25	2013-07-01	MAC	2013	F-	CRD	F	AD	SUB	Post	A-	9	3	1	17	0	30
145	2013-07-26	2013-07-01	MAC	2013	F-	CRD	F	AD	SUB	Post	A-	5	25	4	6	0	40
146	2013-07-29	2013-07-01	MAC	2013	F-	CRD	F	AD	SUB	Post	A-	0	3	2	7	0	12
147	2013-08-01	2013-08-01	MAC	2013	F-	CRD	F	AD	SUB	Post	A-	4	3	0	0	0	7
148	2013-08-03	2013-08-01	MAC	2013	F-	CRD	F	AD	SUB	Post	A-	0	10	0	0	0	10
149	2013-08-04	2013-08-01	MAC	2013	F-	CRD	F	AD	SUB	Post	A-	0	5	3	2	0	10
150	2013-08-05	2013-08-01	MAC	2013	F-	CRD	F	AD	SUB	Post	A-	0	0	2	9	0	11
151	2013-08-06	2013-08-01	MAC	2013	F-	CRD	F	AD	SUB	Post	A-	6	3	0	0	0	9
152	2013-08-07	2013-08-01	MAC	2013	F-	CRD	F	AD	SUB	Post	A-	3	11	1	2	0	17
153	2013-08-08	2013-08-01	MAC	2013	F-	CRD	F	AD	SUB	Post	A-	0	2	0	0	0	2
154	2013-08-09	2013-08-01	MAC	2013	F-	CRD	F	AD	SUB	Post	A-	0	2	0	0	0	2
155	2013-08-10	2013-08-01	MAC	2013	F-	CRD	F	AD	SUB	Post	A-	7	2	0	0	0	9
156	2013-08-13	2013-08-01	MAC	2013	F-	CRD	F	AD	SUB	Post	A-	1	7	0	0	0	8
157	2013-08-14	2013-08-01	MAC	2013	F-	CRD	F	AD	SUB	Post	A-	3	4	2	1	0	10
158	2013-08-16	2013-08-01	MAC	2013	F-	CRD	F	AD	SUB	Post	A-	14	1	3	9	1	28
159	2013-08-17	2013-08-01	MAC	2013	F-	CRD	F	AD	SUB	Post	A-	11	1	6	0	0	18
160	2013-08-18	2013-08-01	MAC	2013	F-	CRD	F	AD	SUB	Post	A-	23	0	0	0	0	23
161	2013-08-20	2013-08-01	MAC	2013	F-	CRD	F	AD	SUB	Post	A-	0	15	3	5	0	23
162	2013-08-21	2013-08-01	MAC	2013	F-	CRD	F	AD	SUB	Post	A-	7	4	2	0	0	13
163	2013-08-22	2013-08-01	MAC	2013	F-	CRD	F	AD	SUB	Post	A-	5	2	0	0	0	7
164	2013-08-24	2013-08-01	MAC	2013	F-	CRD	F	AD	SUB	Post	A-	0	11	0	0	0	11
165	2013-08-25	2013-08-01	MAC	2013	F-	CRD	F	AD	SUB	Post	A-	0	6	0	0	0	6
166	2013-08-29	2013-08-01	MAC	2013	F-	CRD	F	AD	SUB	Post	A-	0	0	0	2	0	2
167	2014-05-19	2014-05-01	MAC	2014	F+	CRD	F	AD	SUB	Pre	A-	0	2	2	3	0	7
168	2014-05-26	2014-05-01	MAC	2014	F+	CRD	F	AD	SUB	Pre	A-	4	0	0	2	0	6
169	2014-06-01	2014-06-01	MAC	2014	F+	CRD	F	AD	SUB	Pre	A-	1	1	0	0	0	2
170	2014-06-06	2014-06-01	MAC	2014	F+	CRD	F	AD	SUB	Pre	A-	5	0	0	0	0	5
171	2014-06-08	2014-06-01	MAC	2014	F+	CRD	F	AD	SUB	Pre	A-	3	6	3	0	0	12
172	2014-06-11	2014-06-01	MAC	2014	F+	CRD	F	AD	SUB	Pre	A-	11	7	1	1	0	20
173	2014-06-12	2014-06-01	MAC	2014	F+	CRD	F	AD	SUB	Pre	A-	2	2	3	5	0	12
174	2014-06-13	2014-06-01	MAC	2014	F+	CRD	F	AD	SUB	Pre	A-	0	0	3	2	0	5
175	2014-06-18	2014-06-01	MAC	2014	F+	CRD	F	AD	SUB	Pre	A-	5	4	0	1	0	10
176	2014-06-19	2014-06-01	MAC	2014	F+	CRD	F	AD	SUB	Pre	A-	3	0	4	1	0	8
177	2014-06-24	2014-06-01	MAC	2014	F+	CRD	F	AD	SUB	Pre	A-	1	5	7	1	0	14
178	2014-06-29	2014-06-01	MAC	2014	F+	CRD	F	AD	SUB	Pre	A-	0	4	5	0	0	9
179	2014-07-01	2014-07-01	MAC	2014	F+	CRD	F	AD	SUB	Pre	A-	1	1	3	0	0	5
180	2014-07-02	2014-07-01	MAC	2014	F+	CRD	F	AD	SUB	Pre	A-	1	2	0	0	0	3
181	2014-07-03	2014-07-01	MAC	2014	F+	CRD	F	AD	SUB	Pre	A-	0	8	0	2	0	10
182	2014-07-07	2014-07-01	MAC	2014	F+	CRD	F	AD	SUB	Pre	A-	4	0	0	0	0	4
183	2014-07-09	2014-07-01	MAC	2014	F+	CRD	F	AD	SUB	Pre	A-	2	0	2	0	0	4
184	2014-07-10	2014-07-01	MAC	2014	F+	CRD	F	AD	SUB	Pre	A-	0	3	0	0	0	3
185	2014-07-11	2014-07-01	MAC	2014	F+	CRD	F	AD	SUB	Pre	A-	0	0	4	1	0	5
186	2014-07-13	2014-07-01	MAC	2014	F+	CRD	F	AD	SUB	Pre	A-	0	2	0	3	0	5
187	2014-07-15	2014-07-01	MAC	2014	F+	CRD	F	AD	SUB	Pre	A-	0	5	0	0	0	5
190	2014-07-23	2014-07-01	MAC	2014	F+	CRD	F	AD	SUB	Post	A+	0	2	2	6	0	10
191	2014-07-26	2014-07-01	MAC	2014	F+	CRD	F	AD	SUB	Post	A+	0	0	4	8	0	12
192	2014-07-27	2014-07-01	MAC	2014	F+	CRD	F	AD	SUB	Post	A+	0	0	0	12	0	12
193	2014-07-31	2014-07-01	MAC	2014	F+	CRD	F	AD	SUB	Post	A+	0	2	2	4	0	8
194	2014-08-01	2014-08-01	MAC	2014	F+	CRD	F	AD	SUB	Post	A+	0	3	3	4	0	10
195	2014-08-02	2014-08-01	MAC	2014	F+	CRD	F	AD	SUB	Post	A+	0	1	4	3	0	8
196	2014-08-03	2014-08-01	MAC	2014	F+	CRD	F	AD	SUB	Post	A+	0	0	1	8	0	9
197	2014-08-04	2014-08-01	MAC	2014	F+	CRD	F	AD	SUB	Post	A+	0	5	4	2	0	11
198	2014-08-05	2014-08-01	MAC	2014	F+	CRD	F	AD	SUB	Post	A+	1	1	0	0	0	2
199	2014-08-07	2014-08-01	MAC	2014	F+	CRD	F	AD	SUB	Post	A+	2	2	6	0	0	10
200	2014-08-08	2014-08-01	MAC	2014	F+	CRD	F	AD	SUB	Post	A+	0	0	2	12	0	14
201	2014-08-09	2014-08-01	MAC	2014	F+	CRD	F	AD	SUB	Post	A+	0	0	3	0	0	3
202	2014-08-10	2014-08-01	MAC	2014	F+	CRD	F	AD	SUB	Post	A+	0	0	2	1	0	3
203	2014-08-13	2014-08-01	MAC	2014	F+	CRD	F	AD	SUB	Post	A+	1	1	1	0	0	3
204	2014-08-14	2014-08-01	MAC	2014	F+	CRD	F	AD	SUB	Post	A+	1	0	3	3	0	7
205	2014-08-17	2014-08-01	MAC	2014	F+	CRD	F	AD	SUB	Post	A+	2	0	2	0	0	4
206	2014-08-18	2014-08-01	MAC	2014	F+	CRD	F	AD	SUB	Post	A+	3	1	3	0	0	7
207	2014-08-21	2014-08-01	MAC	2014	F+	CRD	F	AD	SUB	Post	A+	0	0	2	2	0	4
208	2014-08-22	2014-08-01	MAC	2014	F+	CRD	F	AD	SUB	Post	A+	0	3	2	1	0	6
209	2014-08-23	2014-08-01	MAC	2014	F+	CRD	F	AD	SUB	Post	A+	0	1	3	6	0	10
210	2014-08-24	2014-08-01	MAC	2014	F+	CRD	F	AD	SUB	Post	A+	0	2	2	2	0	6
211	2014-08-25	2014-08-01	MAC	2014	F+	CRD	F	AD	SUB	Post	A+	3	1	4	1	0	9
212	2014-08-29	2014-08-01	MAC	2014	F+	CRD	F	AD	SUB	Post	A+	2	2	3	1	0	8
213	2014-08-30	2014-08-01	MAC	2014	F+	CRD	F	AD	SUB	Post	A+	0	2	4	2	0	8
214	2013-05-19	2013-05-01	SPO	2013	F+	DAN	F	AD	SUB	Pre	A-	0	10	0	0	0	10
215	2013-05-31	2013-05-01	SPO	2013	F+	DAN	F	AD	SUB	Pre	A-	0	3	1	1	0	5
216	2013-06-02	2013-06-01	SPO	2013	F+	DAN	F	AD	SUB	Pre	A-	10	0	0	0	0	10
217	2013-06-08	2013-06-01	SPO	2013	F+	DAN	F	AD	SUB	Pre	A-	1	1	1	7	0	10
218	2013-06-10	2013-06-01	SPO	2013	F+	DAN	F	AD	SUB	Pre	A-	0	9	0	1	0	10
219	2013-06-12	2013-06-01	SPO	2013	F+	DAN	F	AD	SUB	Pre	A-	0	7	0	0	0	7
220	2013-06-13	2013-06-01	SPO	2013	F+	DAN	F	AD	SUB	Pre	A-	10	0	0	0	0	10
221	2013-06-14	2013-06-01	SPO	2013	F+	DAN	F	AD	SUB	Pre	A-	17	8	1	1	0	27
222	2013-06-16	2013-06-01	SPO	2013	F+	DAN	F	AD	SUB	Pre	A-	4	0	1	0	0	5
223	2013-06-17	2013-06-01	SPO	2013	F+	DAN	F	AD	SUB	Pre	A-	2	7	1	0	0	10
224	2013-06-21	2013-06-01	SPO	2013	F+	DAN	F	AD	SUB	Pre	A-	0	0	0	17	0	17
225	2013-06-25	2013-06-01	SPO	2013	F+	DAN	F	AD	SUB	Pre	A-	0	2	1	0	0	3
226	2013-06-26	2013-06-01	SPO	2013	F+	DAN	F	AD	SUB	Pre	A-	0	12	2	0	0	14
230	2013-07-05	2013-07-01	SPO	2013	F+	DAN	F	AD	SUB	Post	A-	6	1	1	0	0	8
231	2013-07-06	2013-07-01	SPO	2013	F+	DAN	F	AD	SUB	Post	A-	0	9	1	1	0	11
232	2013-07-07	2013-07-01	SPO	2013	F+	DAN	F	AD	SUB	Post	A-	7	0	0	1	0	8
233	2013-07-08	2013-07-01	SPO	2013	F+	DAN	F	AD	SUB	Post	A-	8	0	1	1	0	10
234	2013-07-09	2013-07-01	SPO	2013	F+	DAN	F	AD	SUB	Post	A-	0	7	1	0	0	8
235	2013-07-11	2013-07-01	SPO	2013	F+	DAN	F	AD	SUB	Post	A-	0	4	0	0	0	4
236	2013-07-12	2013-07-01	SPO	2013	F+	DAN	F	AD	SUB	Post	A-	4	2	0	4	0	10
237	2013-07-14	2013-07-01	SPO	2013	F+	DAN	F	AD	SUB	Post	A-	7	8	3	0	0	18
238	2013-07-17	2013-07-01	SPO	2013	F+	DAN	F	AD	SUB	Post	A-	0	1	0	9	0	10
239	2013-07-20	2013-07-01	SPO	2013	F+	DAN	F	AD	SUB	Post	A-	2	7	1	1	0	11
240	2013-07-21	2013-07-01	SPO	2013	F+	DAN	F	AD	SUB	Post	A-	3	1	5	0	0	9
241	2013-07-22	2013-07-01	SPO	2013	F+	DAN	F	AD	SUB	Post	A-	0	2	3	0	0	5
242	2013-07-26	2013-07-01	SPO	2013	F+	DAN	F	AD	SUB	Post	A-	10	6	0	4	0	20
243	2013-07-27	2013-07-01	SPO	2013	F+	DAN	F	AD	SUB	Post	A-	0	0	0	7	0	7
244	2013-07-28	2013-07-01	SPO	2013	F+	DAN	F	AD	SUB	Post	A-	1	0	2	7	0	10
245	2013-07-29	2013-07-01	SPO	2013	F+	DAN	F	AD	SUB	Post	A-	7	6	7	3	0	23
246	2013-07-31	2013-07-01	SPO	2013	F+	DAN	F	AD	SUB	Post	A-	0	0	0	10	0	10
247	2013-08-01	2013-08-01	SPO	2013	F+	DAN	F	AD	SUB	Post	A-	1	7	1	1	0	10
248	2013-08-02	2013-08-01	SPO	2013	F+	DAN	F	AD	SUB	Post	A-	0	0	2	0	0	2
249	2013-08-03	2013-08-01	SPO	2013	F+	DAN	F	AD	SUB	Post	A-	20	0	2	4	0	26
250	2013-08-05	2013-08-01	SPO	2013	F+	DAN	F	AD	SUB	Post	A-	0	0	0	10	0	10
251	2013-08-06	2013-08-01	SPO	2013	F+	DAN	F	AD	SUB	Post	A-	0	8	1	0	0	9
252	2013-08-07	2013-08-01	SPO	2013	F+	DAN	F	AD	SUB	Post	A-	0	5	1	0	0	6
253	2013-08-08	2013-08-01	SPO	2013	F+	DAN	F	AD	SUB	Post	A-	9	1	0	0	0	10
254	2013-08-09	2013-08-01	SPO	2013	F+	DAN	F	AD	SUB	Post	A-	0	3	0	1	0	4
255	2013-08-11	2013-08-01	SPO	2013	F+	DAN	F	AD	SUB	Post	A-	0	5	2	3	0	10
256	2013-08-12	2013-08-01	SPO	2013	F+	DAN	F	AD	SUB	Post	A-	10	6	3	0	0	19
257	2013-08-13	2013-08-01	SPO	2013	F+	DAN	F	AD	SUB	Post	A-	9	0	1	0	0	10
258	2013-08-14	2013-08-01	SPO	2013	F+	DAN	F	AD	SUB	Post	A-	0	10	0	3	0	13
259	2013-08-15	2013-08-01	SPO	2013	F+	DAN	F	AD	SUB	Post	A-	4	1	0	0	0	5
260	2013-08-16	2013-08-01	SPO	2013	F+	DAN	F	AD	SUB	Post	A-	9	4	0	0	0	13
261	2013-08-17	2013-08-01	SPO	2013	F+	DAN	F	AD	SUB	Post	A-	1	6	3	0	0	10
262	2013-08-18	2013-08-01	SPO	2013	F+	DAN	F	AD	SUB	Post	A-	14	2	4	1	0	21
263	2013-08-19	2013-08-01	SPO	2013	F+	DAN	F	AD	SUB	Post	A-	0	7	2	0	0	9
264	2013-08-22	2013-08-01	SPO	2013	F+	DAN	F	AD	SUB	Post	A-	3	3	3	2	0	11
265	2013-08-23	2013-08-01	SPO	2013	F+	DAN	F	AD	SUB	Post	A-	12	4	0	1	0	17
266	2013-08-24	2013-08-01	SPO	2013	F+	DAN	F	AD	SUB	Post	A-	1	0	3	11	0	15
267	2013-08-25	2013-08-01	SPO	2013	F+	DAN	F	AD	SUB	Post	A-	0	7	3	4	0	14
268	2013-08-26	2013-08-01	SPO	2013	F+	DAN	F	AD	SUB	Post	A-	0	6	3	4	0	13
269	2013-08-27	2013-08-01	SPO	2013	F+	DAN	F	AD	SUB	Post	A-	9	0	1	0	0	10
270	2013-08-28	2013-08-01	SPO	2013	F+	DAN	F	AD	SUB	Post	A-	0	3	0	0	0	3
271	2013-08-30	2013-08-01	SPO	2013	F+	DAN	F	AD	SUB	Post	A-	10	13	1	1	0	25
272	2014-05-09	2014-05-01	SPO	2014	F-	DAN	F	AD	SUB	Pre	A-	1	2	0	0	0	3
273	2014-05-25	2014-05-01	SPO	2014	F-	DAN	F	AD	SUB	Pre	A-	2	2	3	0	0	7
274	2014-06-14	2014-06-01	SPO	2014	F-	DAN	F	AD	SUB	Pre	A-	0	1	0	0	0	1
275	2014-06-22	2014-06-01	SPO	2014	F-	DAN	F	AD	SUB	Pre	A-	4	0	2	0	0	6
276	2014-06-23	2014-06-01	SPO	2014	F-	DAN	F	AD	SUB	Pre	A-	0	1	2	0	0	3
277	2014-06-24	2014-06-01	SPO	2014	F-	DAN	F	AD	SUB	Pre	A-	0	2	0	2	0	4
278	2014-06-29	2014-06-01	SPO	2014	F-	DAN	F	AD	SUB	Pre	A-	0	0	0	1	0	1
279	2014-06-30	2014-06-01	SPO	2014	F-	DAN	F	AD	SUB	Pre	A-	0	3	2	1	0	6
280	2014-07-03	2014-07-01	SPO	2014	F-	DAN	F	AD	SUB	Pre	A-	3	3	2	0	0	8
281	2014-07-04	2014-07-01	SPO	2014	F-	DAN	F	AD	SUB	Pre	A-	0	0	2	0	0	2
282	2014-07-05	2014-07-01	SPO	2014	F-	DAN	F	AD	SUB	Pre	A-	0	8	1	0	0	9
283	2014-07-06	2014-07-01	SPO	2014	F-	DAN	F	AD	SUB	Pre	A-	0	3	0	0	0	3
284	2014-07-08	2014-07-01	SPO	2014	F-	DAN	F	AD	SUB	Pre	A-	1	9	0	0	0	10
285	2014-07-11	2014-07-01	SPO	2014	F-	DAN	F	AD	SUB	Pre	A-	2	2	0	0	0	4
286	2014-07-14	2014-07-01	SPO	2014	F-	DAN	F	AD	SUB	Pre	A-	3	3	7	3	0	16
290	2014-07-24	2014-07-01	SPO	2014	F-	DAN	F	AD	SUB	Post	A+	2	1	1	1	0	5
291	2014-07-25	2014-07-01	SPO	2014	F-	DAN	F	AD	SUB	Post	A+	0	3	1	0	0	4
292	2014-07-29	2014-07-01	SPO	2014	F-	DAN	F	AD	SUB	Post	A+	0	9	1	0	0	10
293	2014-07-31	2014-07-01	SPO	2014	F-	DAN	F	AD	SUB	Post	A+	1	1	1	0	0	3
294	2014-08-01	2014-08-01	SPO	2014	F-	DAN	F	AD	SUB	Post	A+	1	1	4	0	0	6
295	2014-08-05	2014-08-01	SPO	2014	F-	DAN	F	AD	SUB	Post	A+	0	3	7	0	0	10
296	2014-08-06	2014-08-01	SPO	2014	F-	DAN	F	AD	SUB	Post	A+	3	2	2	2	0	9
297	2014-08-07	2014-08-01	SPO	2014	F-	DAN	F	AD	SUB	Post	A+	0	5	3	1	0	9
298	2014-08-08	2014-08-01	SPO	2014	F-	DAN	F	AD	SUB	Post	A+	0	7	0	3	0	10
299	2014-08-11	2014-08-01	SPO	2014	F-	DAN	F	AD	SUB	Post	A+	7	0	4	3	0	14
300	2014-08-13	2014-08-01	SPO	2014	F-	DAN	F	AD	SUB	Post	A+	0	1	2	0	0	3
301	2014-08-14	2014-08-01	SPO	2014	F-	DAN	F	AD	SUB	Post	A+	0	3	0	5	0	8
302	2014-08-15	2014-08-01	SPO	2014	F-	DAN	F	AD	SUB	Post	A+	0	1	2	1	0	4
303	2014-08-17	2014-08-01	SPO	2014	F-	DAN	F	AD	SUB	Post	A+	0	2	2	0	0	4
304	2013-05-09	2013-05-01	MAC	2013	F-	EDU	M	AD	DOM	Pre	A-	0	4	2	0	0	6
305	2013-05-29	2013-05-01	MAC	2013	F-	EDU	M	AD	DOM	Pre	A-	1	2	1	1	0	5
306	2013-06-05	2013-06-01	MAC	2013	F-	EDU	M	AD	DOM	Pre	A-	8	1	1	0	0	10
311	2013-06-25	2013-06-01	MAC	2013	F-	EDU	M	AD	DOM	Post	A+	0	2	5	2	0	9
312	2013-07-01	2013-07-01	MAC	2013	F-	EDU	M	AD	DOM	Post	A+	0	4	0	0	0	4
313	2013-07-06	2013-07-01	MAC	2013	F-	EDU	M	AD	DOM	Post	A+	10	0	2	0	0	12
314	2013-07-07	2013-07-01	MAC	2013	F-	EDU	M	AD	DOM	Post	A+	0	7	2	8	0	17
315	2013-07-08	2013-07-01	MAC	2013	F-	EDU	M	AD	DOM	Post	A+	6	3	0	1	0	10
316	2013-07-11	2013-07-01	MAC	2013	F-	EDU	M	AD	DOM	Post	A+	0	10	0	0	0	10
317	2013-07-12	2013-07-01	MAC	2013	F-	EDU	M	AD	DOM	Post	A+	0	8	0	0	0	8
318	2013-07-15	2013-07-01	MAC	2013	F-	EDU	M	AD	DOM	Post	A+	0	5	2	0	0	7
319	2013-07-16	2013-07-01	MAC	2013	F-	EDU	M	AD	DOM	Post	A+	4	6	0	0	0	10
320	2013-07-17	2013-07-01	MAC	2013	F-	EDU	M	AD	DOM	Post	A+	5	5	0	0	0	10
321	2013-07-28	2013-07-01	MAC	2013	F-	EDU	M	AD	DOM	Post	A+	1	2	0	5	0	8
322	2013-07-31	2013-07-01	MAC	2013	F-	EDU	M	AD	DOM	Post	A+	8	1	0	0	0	9
323	2013-08-01	2013-08-01	MAC	2013	F-	EDU	M	AD	DOM	Post	A+	10	1	1	1	0	13
324	2013-08-02	2013-08-01	MAC	2013	F-	EDU	M	AD	DOM	Post	A+	20	0	0	0	0	20
325	2013-08-07	2013-08-01	MAC	2013	F-	EDU	M	AD	DOM	Post	A+	11	3	1	0	0	15
326	2013-08-08	2013-08-01	MAC	2013	F-	EDU	M	AD	DOM	Post	A+	0	6	1	1	0	8
327	2013-08-15	2013-08-01	MAC	2013	F-	EDU	M	AD	DOM	Post	A+	7	1	2	0	0	10
328	2013-08-17	2013-08-01	MAC	2013	F-	EDU	M	AD	DOM	Post	A+	8	0	0	2	0	10
329	2013-08-20	2013-08-01	MAC	2013	F-	EDU	M	AD	DOM	Post	A+	6	4	6	0	0	16
330	2013-08-27	2013-08-01	MAC	2013	F-	EDU	M	AD	DOM	Post	A+	0	0	0	3	8	11
331	2013-08-28	2013-08-01	MAC	2013	F-	EDU	M	AD	DOM	Post	A+	0	1	1	2	0	4
332	2014-05-15	2014-05-01	MAC	2014	F+	EDU	M	AD	DOM	Pre	A-	0	7	0	2	0	9
333	2014-05-18	2014-05-01	MAC	2014	F+	EDU	M	AD	DOM	Pre	A-	0	2	0	3	0	5
334	2014-05-19	2014-05-01	MAC	2014	F+	EDU	M	AD	DOM	Pre	A-	0	0	2	1	0	3
335	2014-05-20	2014-05-01	MAC	2014	F+	EDU	M	AD	DOM	Pre	A-	0	0	0	0	8	8
336	2014-05-22	2014-05-01	MAC	2014	F+	EDU	M	AD	DOM	Pre	A-	1	0	1	0	0	2
337	2014-06-03	2014-06-01	MAC	2014	F+	EDU	M	AD	DOM	Pre	A-	0	2	0	0	0	2
338	2014-06-04	2014-06-01	MAC	2014	F+	EDU	M	AD	DOM	Pre	A-	0	0	0	2	11	13
339	2014-06-05	2014-06-01	MAC	2014	F+	EDU	M	AD	DOM	Pre	A-	0	1	1	2	0	4
340	2014-06-27	2014-06-01	MAC	2014	F+	EDU	M	AD	DOM	Pre	A-	0	1	0	2	0	3
341	2014-07-01	2014-07-01	MAC	2014	F+	EDU	M	AD	DOM	Pre	A-	6	2	2	1	0	11
342	2014-07-03	2014-07-01	MAC	2014	F+	EDU	M	AD	DOM	Pre	A-	0	0	3	2	0	5
343	2014-07-08	2014-07-01	MAC	2014	F+	EDU	M	AD	DOM	Pre	A-	0	0	2	1	0	3
344	2014-07-13	2014-07-01	MAC	2014	F+	EDU	M	AD	DOM	Pre	A-	0	1	1	0	0	2
345	2014-07-15	2014-07-01	MAC	2014	F+	EDU	M	AD	DOM	Pre	A-	0	0	2	8	0	10
347	2014-07-25	2014-07-01	MAC	2014	F+	EDU	M	AD	DOM	Post	A-	0	6	2	0	0	8
348	2014-07-26	2014-07-01	MAC	2014	F+	EDU	M	AD	DOM	Post	A-	0	0	4	1	0	5
349	2014-07-28	2014-07-01	MAC	2014	F+	EDU	M	AD	DOM	Post	A-	0	10	0	0	0	10
350	2014-07-29	2014-07-01	MAC	2014	F+	EDU	M	AD	DOM	Post	A-	0	3	4	2	0	9
351	2014-07-30	2014-07-01	MAC	2014	F+	EDU	M	AD	DOM	Post	A-	0	8	4	2	0	14
352	2014-07-31	2014-07-01	MAC	2014	F+	EDU	M	AD	DOM	Post	A-	2	6	1	1	0	10
353	2014-08-01	2014-08-01	MAC	2014	F+	EDU	M	AD	DOM	Post	A-	0	2	4	2	0	8
354	2014-08-04	2014-08-01	MAC	2014	F+	EDU	M	AD	DOM	Post	A-	1	7	7	4	0	19
355	2014-08-05	2014-08-01	MAC	2014	F+	EDU	M	AD	DOM	Post	A-	4	3	0	3	0	10
356	2014-08-09	2014-08-01	MAC	2014	F+	EDU	M	AD	DOM	Post	A-	0	4	6	1	0	11
357	2014-08-12	2014-08-01	MAC	2014	F+	EDU	M	AD	DOM	Post	A-	0	0	4	2	0	6
358	2014-08-14	2014-08-01	MAC	2014	F+	EDU	M	AD	DOM	Post	A-	0	4	6	2	0	12
359	2014-08-19	2014-08-01	MAC	2014	F+	EDU	M	AD	DOM	Post	A-	1	2	3	3	0	9
360	2014-08-20	2014-08-01	MAC	2014	F+	EDU	M	AD	DOM	Post	A-	1	0	2	2	0	5
361	2014-08-21	2014-08-01	MAC	2014	F+	EDU	M	AD	DOM	Post	A-	0	4	5	6	0	15
362	2014-08-22	2014-08-01	MAC	2014	F+	EDU	M	AD	DOM	Post	A-	0	2	0	3	0	5
363	2014-08-23	2014-08-01	MAC	2014	F+	EDU	M	AD	DOM	Post	A-	10	0	4	1	0	15
364	2014-08-24	2014-08-01	MAC	2014	F+	EDU	M	AD	DOM	Post	A-	0	4	5	3	0	12
365	2014-08-26	2014-08-01	MAC	2014	F+	EDU	M	AD	DOM	Post	A-	2	1	4	2	0	9
366	2014-08-27	2014-08-01	MAC	2014	F+	EDU	M	AD	DOM	Post	A-	0	10	8	0	0	18
367	2014-08-28	2014-08-01	MAC	2014	F+	EDU	M	AD	DOM	Post	A-	1	6	3	1	0	11
368	2014-08-30	2014-08-01	MAC	2014	F+	EDU	M	AD	DOM	Post	A-	0	0	2	1	0	3
369	2014-09-01	2014-09-01	MAC	2014	F+	EDU	M	AD	DOM	Post	A-	0	3	1	6	0	10
370	2013-05-09	2013-05-01	MAC	2013	F-	ERN	M	AD	DOM	Pre	A-	0	1	1	0	0	2
371	2013-05-16	2013-05-01	MAC	2013	F-	ERN	M	AD	DOM	Pre	A-	7	6	6	2	0	21
373	2013-06-01	2013-06-01	MAC	2013	F-	ERN	M	AD	DOM	Pre	A-	0	1	3	0	0	4
374	2013-06-04	2013-06-01	MAC	2013	F-	ERN	M	AD	DOM	Pre	A-	0	8	6	0	0	14
375	2013-06-05	2013-06-01	MAC	2013	F-	ERN	M	AD	DOM	Pre	A-	28	0	1	0	0	29
376	2013-06-11	2013-06-01	MAC	2013	F-	ERN	M	AD	DOM	Pre	A-	0	1	0	8	0	9
377	2013-06-12	2013-06-01	MAC	2013	F-	ERN	M	AD	DOM	Pre	A-	3	0	0	0	0	3
379	2013-06-27	2013-06-01	MAC	2013	F-	ERN	M	AD	DOM	Post	A-	0	2	1	0	0	3
380	2013-07-01	2013-07-01	MAC	2013	F-	ERN	M	AD	DOM	Post	A-	3	0	5	1	0	9
381	2013-07-05	2013-07-01	MAC	2013	F-	ERN	M	AD	DOM	Post	A-	4	8	3	3	0	18
382	2013-07-07	2013-07-01	MAC	2013	F-	ERN	M	AD	DOM	Post	A-	9	5	2	0	0	16
383	2013-07-19	2013-07-01	MAC	2013	F-	ERN	M	AD	DOM	Post	A-	14	3	1	1	0	19
384	2013-07-24	2013-07-01	MAC	2013	F-	ERN	M	AD	DOM	Post	A-	2	2	2	3	0	9
385	2013-07-28	2013-07-01	MAC	2013	F-	ERN	M	AD	DOM	Post	A-	0	2	6	1	0	9
386	2013-08-02	2013-08-01	MAC	2013	F-	ERN	M	AD	DOM	Post	A-	12	4	2	2	0	20
387	2013-08-04	2013-08-01	MAC	2013	F-	ERN	M	AD	DOM	Post	A-	9	6	2	0	0	17
388	2013-08-05	2013-08-01	MAC	2013	F-	ERN	M	AD	DOM	Post	A-	3	1	0	1	0	5
389	2013-08-06	2013-08-01	MAC	2013	F-	ERN	M	AD	DOM	Post	A-	0	6	2	2	0	10
390	2013-08-07	2013-08-01	MAC	2013	F-	ERN	M	AD	DOM	Post	A-	6	4	1	8	11	30
391	2013-08-08	2013-08-01	MAC	2013	F-	ERN	M	AD	DOM	Post	A-	0	6	3	10	0	19
392	2013-08-09	2013-08-01	MAC	2013	F-	ERN	M	AD	DOM	Post	A-	0	3	0	0	0	3
393	2013-08-13	2013-08-01	MAC	2013	F-	ERN	M	AD	DOM	Post	A-	2	3	1	3	0	9
394	2013-08-19	2013-08-01	MAC	2013	F-	ERN	M	AD	DOM	Post	A-	0	1	4	3	0	8
395	2013-08-21	2013-08-01	MAC	2013	F-	ERN	M	AD	DOM	Post	A-	0	7	0	3	0	10
396	2013-08-22	2013-08-01	MAC	2013	F-	ERN	M	AD	DOM	Post	A-	0	2	4	1	0	7
397	2013-08-24	2013-08-01	MAC	2013	F-	ERN	M	AD	DOM	Post	A-	0	3	0	2	0	5
398	2013-08-27	2013-08-01	MAC	2013	F-	ERN	M	AD	DOM	Post	A-	6	12	1	1	0	20
399	2013-08-29	2013-08-01	MAC	2013	F-	ERN	M	AD	DOM	Post	A-	0	1	0	8	1	10
400	2013-08-31	2013-08-01	MAC	2013	F-	ERN	M	AD	DOM	Post	A-	3	5	0	3	0	11
401	2014-05-15	2014-05-01	MAC	2014	F+	ERN	M	AD	DOM	Pre	A-	1	5	2	1	0	9
402	2014-05-19	2014-05-01	MAC	2014	F+	ERN	M	AD	DOM	Pre	A-	5	0	2	1	0	8
403	2014-05-22	2014-05-01	MAC	2014	F+	ERN	M	AD	DOM	Pre	A-	0	9	1	1	0	11
404	2014-05-29	2014-05-01	MAC	2014	F+	ERN	M	AD	DOM	Pre	A-	6	0	2	0	0	8
405	2014-05-30	2014-05-01	MAC	2014	F+	ERN	M	AD	DOM	Pre	A-	0	6	3	3	1	13
406	2014-06-01	2014-06-01	MAC	2014	F+	ERN	M	AD	DOM	Pre	A-	5	1	1	0	0	7
407	2014-06-05	2014-06-01	MAC	2014	F+	ERN	M	AD	DOM	Pre	A-	0	1	1	0	0	2
408	2014-06-06	2014-06-01	MAC	2014	F+	ERN	M	AD	DOM	Pre	A-	0	2	3	5	0	10
409	2014-06-09	2014-06-01	MAC	2014	F+	ERN	M	AD	DOM	Pre	A-	0	4	0	2	0	6
410	2014-06-11	2014-06-01	MAC	2014	F+	ERN	M	AD	DOM	Pre	A-	0	2	2	4	0	8
411	2014-06-12	2014-06-01	MAC	2014	F+	ERN	M	AD	DOM	Pre	A-	1	2	1	4	6	14
412	2014-06-13	2014-06-01	MAC	2014	F+	ERN	M	AD	DOM	Pre	A-	0	1	5	0	0	6
413	2014-06-15	2014-06-01	MAC	2014	F+	ERN	M	AD	DOM	Pre	A-	0	0	4	0	0	4
414	2014-06-16	2014-06-01	MAC	2014	F+	ERN	M	AD	DOM	Pre	A-	0	8	8	2	0	18
415	2014-06-19	2014-06-01	MAC	2014	F+	ERN	M	AD	DOM	Pre	A-	19	6	5	1	0	31
416	2014-06-24	2014-06-01	MAC	2014	F+	ERN	M	AD	DOM	Pre	A-	2	1	9	2	0	14
417	2014-07-04	2014-07-01	MAC	2014	F+	ERN	M	AD	DOM	Pre	A-	0	4	2	4	0	10
418	2014-07-05	2014-07-01	MAC	2014	F+	ERN	M	AD	DOM	Pre	A-	0	1	2	3	0	6
419	2014-07-08	2014-07-01	MAC	2014	F+	ERN	M	AD	DOM	Pre	A-	0	6	3	1	0	10
420	2014-07-12	2014-07-01	MAC	2014	F+	ERN	M	AD	DOM	Pre	A-	1	0	0	0	0	1
421	2014-07-14	2014-07-01	MAC	2014	F+	ERN	M	AD	DOM	Pre	A-	0	5	2	2	0	9
425	2014-07-25	2014-07-01	MAC	2014	F+	ERN	M	AD	DOM	Post	A+	0	0	0	10	0	10
426	2014-07-29	2014-07-01	MAC	2014	F+	ERN	M	AD	DOM	Post	A+	0	0	3	13	1	17
427	2014-07-30	2014-07-01	MAC	2014	F+	ERN	M	AD	DOM	Post	A+	0	3	1	2	4	10
428	2014-08-01	2014-08-01	MAC	2014	F+	ERN	M	AD	DOM	Post	A+	0	3	1	6	0	10
429	2014-08-04	2014-08-01	MAC	2014	F+	ERN	M	AD	DOM	Post	A+	2	1	5	1	0	9
430	2014-08-06	2014-08-01	MAC	2014	F+	ERN	M	AD	DOM	Post	A+	7	7	4	4	0	22
431	2014-08-07	2014-08-01	MAC	2014	F+	ERN	M	AD	DOM	Post	A+	0	2	5	2	0	9
432	2014-08-09	2014-08-01	MAC	2014	F+	ERN	M	AD	DOM	Post	A+	0	0	1	9	0	10
433	2014-08-10	2014-08-01	MAC	2014	F+	ERN	M	AD	DOM	Post	A+	1	2	2	5	0	10
434	2014-08-11	2014-08-01	MAC	2014	F+	ERN	M	AD	DOM	Post	A+	0	1	4	5	0	10
435	2014-08-14	2014-08-01	MAC	2014	F+	ERN	M	AD	DOM	Post	A+	0	0	2	7	0	9
436	2014-08-15	2014-08-01	MAC	2014	F+	ERN	M	AD	DOM	Post	A+	1	3	11	2	0	17
437	2014-08-19	2014-08-01	MAC	2014	F+	ERN	M	AD	DOM	Post	A+	0	3	9	6	0	18
438	2014-08-21	2014-08-01	MAC	2014	F+	ERN	M	AD	DOM	Post	A+	24	8	8	20	0	60
439	2014-08-22	2014-08-01	MAC	2014	F+	ERN	M	AD	DOM	Post	A+	1	1	2	15	0	19
440	2014-08-23	2014-08-01	MAC	2014	F+	ERN	M	AD	DOM	Post	A+	2	0	2	5	0	9
441	2014-08-24	2014-08-01	MAC	2014	F+	ERN	M	AD	DOM	Post	A+	5	0	6	4	0	15
442	2014-08-25	2014-08-01	MAC	2014	F+	ERN	M	AD	DOM	Post	A+	7	11	9	1	0	28
443	2014-08-26	2014-08-01	MAC	2014	F+	ERN	M	AD	DOM	Post	A+	10	0	3	1	0	14
444	2014-08-28	2014-08-01	MAC	2014	F+	ERN	M	AD	DOM	Post	A+	5	2	4	2	0	13
445	2014-08-29	2014-08-01	MAC	2014	F+	ERN	M	AD	DOM	Post	A+	0	0	1	9	0	10
446	2014-08-30	2014-08-01	MAC	2014	F+	ERN	M	AD	DOM	Post	A+	0	1	3	0	0	4
447	2013-05-02	2013-05-01	MAC	2013	F-	EST	F	AD	DOM	Pre	A-	8	4	2	5	19	38
448	2013-05-13	2013-05-01	MAC	2013	F-	EST	F	AD	DOM	Pre	A-	2	4	1	0	0	7
449	2013-05-22	2013-05-01	MAC	2013	F-	EST	F	AD	DOM	Pre	A-	4	1	2	0	0	7
450	2013-05-29	2013-05-01	MAC	2013	F-	EST	F	AD	DOM	Pre	A-	9	1	0	0	0	10
451	2013-05-30	2013-05-01	MAC	2013	F-	EST	F	AD	DOM	Pre	A-	5	3	0	0	0	8
452	2013-06-04	2013-06-01	MAC	2013	F-	EST	F	AD	DOM	Pre	A-	8	2	0	0	0	10
453	2013-06-05	2013-06-01	MAC	2013	F-	EST	F	AD	DOM	Pre	A-	7	3	2	0	0	12
454	2013-06-13	2013-06-01	MAC	2013	F-	EST	F	AD	DOM	Pre	A-	3	0	0	1	1	5
455	2013-06-16	2013-06-01	MAC	2013	F-	EST	F	AD	DOM	Pre	A-	4	1	4	2	0	11
456	2013-06-20	2013-06-01	MAC	2013	F-	EST	F	AD	DOM	Pre	A-	0	3	2	1	0	6
457	2013-06-22	2013-06-01	MAC	2013	F-	EST	F	AD	DOM	Pre	A-	7	9	2	3	0	21
465	2013-07-05	2013-07-01	MAC	2013	F-	EST	F	AD	DOM	Post	A+	0	5	0	1	0	6
466	2013-07-07	2013-07-01	MAC	2013	F-	EST	F	AD	DOM	Post	A+	0	3	0	2	0	5
467	2013-07-08	2013-07-01	MAC	2013	F-	EST	F	AD	DOM	Post	A+	3	0	1	0	0	4
468	2013-07-09	2013-07-01	MAC	2013	F-	EST	F	AD	DOM	Post	A+	7	2	0	1	0	10
469	2013-07-10	2013-07-01	MAC	2013	F-	EST	F	AD	DOM	Post	A+	0	10	0	0	0	10
470	2013-07-12	2013-07-01	MAC	2013	F-	EST	F	AD	DOM	Post	A+	0	3	0	0	0	3
471	2013-07-14	2013-07-01	MAC	2013	F-	EST	F	AD	DOM	Post	A+	3	7	2	1	0	13
472	2013-07-15	2013-07-01	MAC	2013	F-	EST	F	AD	DOM	Post	A+	1	0	0	3	0	4
473	2013-07-19	2013-07-01	MAC	2013	F-	EST	F	AD	DOM	Post	A+	8	1	0	0	0	9
474	2013-07-20	2013-07-01	MAC	2013	F-	EST	F	AD	DOM	Post	A+	9	1	0	0	0	10
475	2013-07-21	2013-07-01	MAC	2013	F-	EST	F	AD	DOM	Post	A+	0	4	0	0	0	4
476	2013-07-22	2013-07-01	MAC	2013	F-	EST	F	AD	DOM	Post	A+	0	0	0	2	0	2
477	2013-07-24	2013-07-01	MAC	2013	F-	EST	F	AD	DOM	Post	A+	3	9	1	0	0	13
478	2013-07-25	2013-07-01	MAC	2013	F-	EST	F	AD	DOM	Post	A+	1	0	1	8	0	10
479	2013-07-30	2013-07-01	MAC	2013	F-	EST	F	AD	DOM	Post	A+	0	6	2	1	0	9
480	2013-07-31	2013-07-01	MAC	2013	F-	EST	F	AD	DOM	Post	A+	5	2	3	0	0	10
481	2013-08-02	2013-08-01	MAC	2013	F-	EST	F	AD	DOM	Post	A+	8	8	3	0	0	19
482	2013-08-03	2013-08-01	MAC	2013	F-	EST	F	AD	DOM	Post	A+	9	1	0	0	0	10
483	2013-08-05	2013-08-01	MAC	2013	F-	EST	F	AD	DOM	Post	A+	0	5	0	0	0	5
484	2013-08-06	2013-08-01	MAC	2013	F-	EST	F	AD	DOM	Post	A+	4	14	1	0	0	19
485	2013-08-07	2013-08-01	MAC	2013	F-	EST	F	AD	DOM	Post	A+	0	9	0	1	0	10
486	2013-08-08	2013-08-01	MAC	2013	F-	EST	F	AD	DOM	Post	A+	8	1	0	0	0	9
487	2013-08-10	2013-08-01	MAC	2013	F-	EST	F	AD	DOM	Post	A+	6	2	0	1	0	9
488	2013-08-11	2013-08-01	MAC	2013	F-	EST	F	AD	DOM	Post	A+	17	0	0	0	0	17
489	2013-08-13	2013-08-01	MAC	2013	F-	EST	F	AD	DOM	Post	A+	0	9	0	1	0	10
490	2013-08-14	2013-08-01	MAC	2013	F-	EST	F	AD	DOM	Post	A+	6	0	0	6	3	15
491	2013-08-15	2013-08-01	MAC	2013	F-	EST	F	AD	DOM	Post	A+	0	0	0	2	0	2
492	2013-08-16	2013-08-01	MAC	2013	F-	EST	F	AD	DOM	Post	A+	1	4	0	2	0	7
493	2013-08-17	2013-08-01	MAC	2013	F-	EST	F	AD	DOM	Post	A+	2	4	0	4	0	10
494	2013-08-20	2013-08-01	MAC	2013	F-	EST	F	AD	DOM	Post	A+	0	4	1	0	0	5
495	2013-08-21	2013-08-01	MAC	2013	F-	EST	F	AD	DOM	Post	A+	45	0	0	0	0	45
496	2013-08-22	2013-08-01	MAC	2013	F-	EST	F	AD	DOM	Post	A+	3	11	0	0	0	14
497	2013-08-23	2013-08-01	MAC	2013	F-	EST	F	AD	DOM	Post	A+	0	2	0	0	0	2
498	2013-08-24	2013-08-01	MAC	2013	F-	EST	F	AD	DOM	Post	A+	10	0	0	0	0	10
499	2013-08-27	2013-08-01	MAC	2013	F-	EST	F	AD	DOM	Post	A+	8	0	0	0	0	8
500	2013-08-28	2013-08-01	MAC	2013	F-	EST	F	AD	DOM	Post	A+	9	12	0	5	0	26
501	2013-08-29	2013-08-01	MAC	2013	F-	EST	F	AD	DOM	Post	A+	0	9	4	2	0	15
502	2013-08-31	2013-08-01	MAC	2013	F-	EST	F	AD	DOM	Post	A+	0	9	0	1	0	10
503	2014-05-16	2014-05-01	MAC	2014	F+	EST	F	AD	DOM	Pre	A-	2	6	1	0	0	9
504	2014-06-03	2014-06-01	MAC	2014	F+	EST	F	AD	DOM	Pre	A-	6	3	0	1	0	10
505	2014-06-04	2014-06-01	MAC	2014	F+	EST	F	AD	DOM	Pre	A-	0	0	6	3	2	11
506	2014-06-05	2014-06-01	MAC	2014	F+	EST	F	AD	DOM	Pre	A-	0	4	3	0	0	7
507	2014-06-09	2014-06-01	MAC	2014	F+	EST	F	AD	DOM	Pre	A-	0	0	2	1	0	3
508	2014-06-13	2014-06-01	MAC	2014	F+	EST	F	AD	DOM	Pre	A-	0	0	0	4	0	4
509	2014-06-19	2014-06-01	MAC	2014	F+	EST	F	AD	DOM	Pre	A-	0	3	0	0	0	3
510	2014-06-21	2014-06-01	MAC	2014	F+	EST	F	AD	DOM	Pre	A-	4	2	3	0	0	9
511	2014-06-22	2014-06-01	MAC	2014	F+	EST	F	AD	DOM	Pre	A-	0	3	0	0	0	3
512	2014-06-24	2014-06-01	MAC	2014	F+	EST	F	AD	DOM	Pre	A-	0	2	0	0	0	2
513	2014-06-26	2014-06-01	MAC	2014	F+	EST	F	AD	DOM	Pre	A-	0	2	2	0	0	4
514	2014-07-03	2014-07-01	MAC	2014	F+	EST	F	AD	DOM	Pre	A-	3	0	0	0	0	3
515	2014-07-07	2014-07-01	MAC	2014	F+	EST	F	AD	DOM	Pre	A-	4	5	0	1	0	10
516	2014-07-08	2014-07-01	MAC	2014	F+	EST	F	AD	DOM	Pre	A-	1	14	4	0	0	19
517	2014-07-10	2014-07-01	MAC	2014	F+	EST	F	AD	DOM	Pre	A-	2	0	0	0	0	2
518	2014-07-11	2014-07-01	MAC	2014	F+	EST	F	AD	DOM	Pre	A-	0	4	3	0	0	7
519	2014-07-12	2014-07-01	MAC	2014	F+	EST	F	AD	DOM	Pre	A-	0	2	0	0	0	2
520	2014-07-13	2014-07-01	MAC	2014	F+	EST	F	AD	DOM	Pre	A-	0	2	6	0	0	8
521	2014-07-15	2014-07-01	MAC	2014	F+	EST	F	AD	DOM	Pre	A-	0	4	1	1	0	6
525	2014-07-23	2014-07-01	MAC	2014	F+	EST	F	AD	DOM	Post	A-	2	1	0	1	0	4
526	2014-07-25	2014-07-01	MAC	2014	F+	EST	F	AD	DOM	Post	A-	0	3	4	3	0	10
527	2014-07-28	2014-07-01	MAC	2014	F+	EST	F	AD	DOM	Post	A-	0	0	0	10	0	10
528	2014-07-30	2014-07-01	MAC	2014	F+	EST	F	AD	DOM	Post	A-	0	0	3	1	0	4
529	2014-07-31	2014-07-01	MAC	2014	F+	EST	F	AD	DOM	Post	A-	1	4	0	0	0	5
530	2014-08-01	2014-08-01	MAC	2014	F+	EST	F	AD	DOM	Post	A-	0	0	1	3	0	4
531	2014-08-02	2014-08-01	MAC	2014	F+	EST	F	AD	DOM	Post	A-	1	1	7	0	0	9
532	2014-08-03	2014-08-01	MAC	2014	F+	EST	F	AD	DOM	Post	A-	1	11	3	1	0	16
533	2014-08-04	2014-08-01	MAC	2014	F+	EST	F	AD	DOM	Post	A-	1	3	4	2	0	10
534	2014-08-05	2014-08-01	MAC	2014	F+	EST	F	AD	DOM	Post	A-	3	6	1	0	0	10
535	2014-08-06	2014-08-01	MAC	2014	F+	EST	F	AD	DOM	Post	A-	1	6	9	3	0	19
536	2014-08-07	2014-08-01	MAC	2014	F+	EST	F	AD	DOM	Post	A-	0	5	2	2	0	9
537	2014-08-08	2014-08-01	MAC	2014	F+	EST	F	AD	DOM	Post	A-	0	2	0	0	0	2
538	2014-08-10	2014-08-01	MAC	2014	F+	EST	F	AD	DOM	Post	A-	0	3	1	0	0	4
539	2014-08-16	2014-08-01	MAC	2014	F+	EST	F	AD	DOM	Post	A-	2	0	0	0	27	29
540	2014-08-19	2014-08-01	MAC	2014	F+	EST	F	AD	DOM	Post	A-	4	2	4	0	0	10
541	2014-08-22	2014-08-01	MAC	2014	F+	EST	F	AD	DOM	Post	A-	1	1	1	0	0	3
542	2014-08-23	2014-08-01	MAC	2014	F+	EST	F	AD	DOM	Post	A-	0	1	5	6	0	12
543	2014-08-24	2014-08-01	MAC	2014	F+	EST	F	AD	DOM	Post	A-	0	0	3	1	0	4
544	2014-08-27	2014-08-01	MAC	2014	F+	EST	F	AD	DOM	Post	A-	0	3	3	0	0	6
545	2014-08-28	2014-08-01	MAC	2014	F+	EST	F	AD	DOM	Post	A-	0	4	3	3	0	10
546	2013-05-26	2013-05-01	SPO	2013	F+	EVA	F	AD	SUB	Pre	A-	0	7	0	1	0	8
547	2013-05-30	2013-05-01	SPO	2013	F+	EVA	F	AD	SUB	Pre	A-	5	0	0	0	0	5
548	2013-06-02	2013-06-01	SPO	2013	F+	EVA	F	AD	SUB	Pre	A-	3	17	2	0	0	22
549	2013-06-03	2013-06-01	SPO	2013	F+	EVA	F	AD	SUB	Pre	A-	1	6	5	0	0	12
550	2013-06-06	2013-06-01	SPO	2013	F+	EVA	F	AD	SUB	Pre	A-	0	0	0	10	0	10
551	2013-06-07	2013-06-01	SPO	2013	F+	EVA	F	AD	SUB	Pre	A-	2	7	3	2	0	14
552	2013-06-08	2013-06-01	SPO	2013	F+	EVA	F	AD	SUB	Pre	A-	1	6	0	0	0	7
553	2013-06-09	2013-06-01	SPO	2013	F+	EVA	F	AD	SUB	Pre	A-	0	1	2	2	0	5
554	2013-06-11	2013-06-01	SPO	2013	F+	EVA	F	AD	SUB	Pre	A-	0	6	1	0	0	7
555	2013-06-12	2013-06-01	SPO	2013	F+	EVA	F	AD	SUB	Pre	A-	11	0	2	1	0	14
556	2013-06-13	2013-06-01	SPO	2013	F+	EVA	F	AD	SUB	Pre	A-	3	11	1	0	0	15
557	2013-06-14	2013-06-01	SPO	2013	F+	EVA	F	AD	SUB	Pre	A-	2	0	3	3	0	8
558	2013-06-15	2013-06-01	SPO	2013	F+	EVA	F	AD	SUB	Pre	A-	6	2	1	0	0	9
559	2013-06-16	2013-06-01	SPO	2013	F+	EVA	F	AD	SUB	Pre	A-	0	7	1	1	1	10
560	2013-06-22	2013-06-01	SPO	2013	F+	EVA	F	AD	SUB	Pre	A-	0	5	3	0	0	8
561	2013-06-23	2013-06-01	SPO	2013	F+	EVA	F	AD	SUB	Pre	A-	0	1	1	0	0	2
562	2013-06-24	2013-06-01	SPO	2013	F+	EVA	F	AD	SUB	Pre	A-	0	10	0	0	0	10
563	2013-06-25	2013-06-01	SPO	2013	F+	EVA	F	AD	SUB	Pre	A-	0	0	2	1	0	3
564	2013-06-26	2013-06-01	SPO	2013	F+	EVA	F	AD	SUB	Pre	A-	0	5	1	0	0	6
570	2013-07-03	2013-07-01	SPO	2013	F+	EVA	F	AD	SUB	Post	A+	10	4	0	0	0	14
571	2013-07-04	2013-07-01	SPO	2013	F+	EVA	F	AD	SUB	Post	A+	2	0	0	0	0	2
572	2013-07-05	2013-07-01	SPO	2013	F+	EVA	F	AD	SUB	Post	A+	0	13	6	0	0	19
573	2013-07-06	2013-07-01	SPO	2013	F+	EVA	F	AD	SUB	Post	A+	0	10	5	2	0	17
574	2013-07-08	2013-07-01	SPO	2013	F+	EVA	F	AD	SUB	Post	A+	6	6	3	3	1	19
575	2013-07-09	2013-07-01	SPO	2013	F+	EVA	F	AD	SUB	Post	A+	5	8	1	1	0	15
576	2013-07-10	2013-07-01	SPO	2013	F+	EVA	F	AD	SUB	Post	A+	7	9	2	1	0	19
577	2013-07-11	2013-07-01	SPO	2013	F+	EVA	F	AD	SUB	Post	A+	10	3	0	7	0	20
578	2013-07-12	2013-07-01	SPO	2013	F+	EVA	F	AD	SUB	Post	A+	0	0	3	0	0	3
579	2013-07-13	2013-07-01	SPO	2013	F+	EVA	F	AD	SUB	Post	A+	0	1	1	14	0	16
580	2013-07-14	2013-07-01	SPO	2013	F+	EVA	F	AD	SUB	Post	A+	18	7	2	2	0	29
581	2013-07-16	2013-07-01	SPO	2013	F+	EVA	F	AD	SUB	Post	A+	1	16	1	1	0	19
582	2013-07-17	2013-07-01	SPO	2013	F+	EVA	F	AD	SUB	Post	A+	4	8	4	2	0	18
583	2013-07-18	2013-07-01	SPO	2013	F+	EVA	F	AD	SUB	Post	A+	2	0	2	0	0	4
584	2013-07-19	2013-07-01	SPO	2013	F+	EVA	F	AD	SUB	Post	A+	0	7	1	0	0	8
585	2013-07-20	2013-07-01	SPO	2013	F+	EVA	F	AD	SUB	Post	A+	1	13	2	1	0	17
586	2013-07-21	2013-07-01	SPO	2013	F+	EVA	F	AD	SUB	Post	A+	0	10	0	0	0	10
587	2013-07-22	2013-07-01	SPO	2013	F+	EVA	F	AD	SUB	Post	A+	5	8	4	0	0	17
588	2013-07-23	2013-07-01	SPO	2013	F+	EVA	F	AD	SUB	Post	A+	1	7	1	1	0	10
589	2013-07-24	2013-07-01	SPO	2013	F+	EVA	F	AD	SUB	Post	A+	10	0	0	0	0	10
590	2013-07-25	2013-07-01	SPO	2013	F+	EVA	F	AD	SUB	Post	A+	2	0	2	5	0	9
591	2013-07-26	2013-07-01	SPO	2013	F+	EVA	F	AD	SUB	Post	A+	7	10	2	7	0	26
592	2013-07-27	2013-07-01	SPO	2013	F+	EVA	F	AD	SUB	Post	A+	3	0	4	0	0	7
593	2013-07-28	2013-07-01	SPO	2013	F+	EVA	F	AD	SUB	Post	A+	1	13	1	1	10	26
594	2013-07-29	2013-07-01	SPO	2013	F+	EVA	F	AD	SUB	Post	A+	1	6	0	0	0	7
595	2013-08-01	2013-08-01	SPO	2013	F+	EVA	F	AD	SUB	Post	A+	6	0	3	10	0	19
596	2013-08-02	2013-08-01	SPO	2013	F+	EVA	F	AD	SUB	Post	A+	0	1	4	5	0	10
597	2013-08-03	2013-08-01	SPO	2013	F+	EVA	F	AD	SUB	Post	A+	10	0	4	5	0	19
598	2013-08-04	2013-08-01	SPO	2013	F+	EVA	F	AD	SUB	Post	A+	6	28	11	4	14	63
599	2013-08-05	2013-08-01	SPO	2013	F+	EVA	F	AD	SUB	Post	A+	5	29	9	10	15	68
600	2013-08-06	2013-08-01	SPO	2013	F+	EVA	F	AD	SUB	Post	A+	2	9	7	5	11	34
601	2013-08-07	2013-08-01	SPO	2013	F+	EVA	F	AD	SUB	Post	A+	0	13	2	0	0	15
602	2013-08-08	2013-08-01	SPO	2013	F+	EVA	F	AD	SUB	Post	A+	0	0	2	1	0	3
603	2013-08-09	2013-08-01	SPO	2013	F+	EVA	F	AD	SUB	Post	A+	0	6	5	0	0	11
604	2013-08-10	2013-08-01	SPO	2013	F+	EVA	F	AD	SUB	Post	A+	3	6	2	2	0	13
605	2013-08-11	2013-08-01	SPO	2013	F+	EVA	F	AD	SUB	Post	A+	3	3	0	0	0	6
606	2013-08-12	2013-08-01	SPO	2013	F+	EVA	F	AD	SUB	Post	A+	7	10	3	0	0	20
607	2013-08-13	2013-08-01	SPO	2013	F+	EVA	F	AD	SUB	Post	A+	0	1	1	0	0	2
608	2013-08-14	2013-08-01	SPO	2013	F+	EVA	F	AD	SUB	Post	A+	3	8	3	4	0	18
609	2013-08-16	2013-08-01	SPO	2013	F+	EVA	F	AD	SUB	Post	A+	8	5	2	4	3	22
610	2013-08-17	2013-08-01	SPO	2013	F+	EVA	F	AD	SUB	Post	A+	10	0	0	0	0	10
611	2013-08-18	2013-08-01	SPO	2013	F+	EVA	F	AD	SUB	Post	A+	5	0	0	0	0	5
612	2013-08-19	2013-08-01	SPO	2013	F+	EVA	F	AD	SUB	Post	A+	6	4	0	0	0	10
613	2013-08-20	2013-08-01	SPO	2013	F+	EVA	F	AD	SUB	Post	A+	10	3	3	2	0	18
614	2013-08-21	2013-08-01	SPO	2013	F+	EVA	F	AD	SUB	Post	A+	3	5	2	0	0	10
615	2013-08-22	2013-08-01	SPO	2013	F+	EVA	F	AD	SUB	Post	A+	9	0	0	0	0	9
616	2013-08-23	2013-08-01	SPO	2013	F+	EVA	F	AD	SUB	Post	A+	2	14	5	2	0	23
617	2013-08-25	2013-08-01	SPO	2013	F+	EVA	F	AD	SUB	Post	A+	2	6	1	0	0	9
618	2013-08-26	2013-08-01	SPO	2013	F+	EVA	F	AD	SUB	Post	A+	0	10	0	0	0	10
619	2013-08-27	2013-08-01	SPO	2013	F+	EVA	F	AD	SUB	Post	A+	0	8	0	2	0	10
620	2013-08-28	2013-08-01	SPO	2013	F+	EVA	F	AD	SUB	Post	A+	0	0	2	0	0	2
621	2013-08-30	2013-08-01	SPO	2013	F+	EVA	F	AD	SUB	Post	A+	0	4	0	0	0	4
622	2014-05-27	2014-05-01	SPO	2014	F-	EVA	F	AD	SUB	Pre	A-	0	6	1	1	0	8
623	2014-05-28	2014-05-01	SPO	2014	F-	EVA	F	AD	SUB	Pre	A-	4	0	2	1	0	7
624	2014-06-04	2014-06-01	SPO	2014	F-	EVA	F	AD	SUB	Pre	A-	0	7	1	2	0	10
625	2014-06-05	2014-06-01	SPO	2014	F-	EVA	F	AD	SUB	Pre	A-	0	6	2	2	0	10
626	2014-06-07	2014-06-01	SPO	2014	F-	EVA	F	AD	SUB	Pre	A-	2	0	0	0	0	2
627	2014-06-08	2014-06-01	SPO	2014	F-	EVA	F	AD	SUB	Pre	A-	2	1	5	0	0	8
628	2014-06-11	2014-06-01	SPO	2014	F-	EVA	F	AD	SUB	Pre	A-	0	3	4	0	0	7
629	2014-06-12	2014-06-01	SPO	2014	F-	EVA	F	AD	SUB	Pre	A-	2	0	2	0	0	4
630	2014-06-13	2014-06-01	SPO	2014	F-	EVA	F	AD	SUB	Pre	A-	1	2	3	0	0	6
631	2014-06-15	2014-06-01	SPO	2014	F-	EVA	F	AD	SUB	Pre	A-	0	0	0	14	0	14
632	2014-06-18	2014-06-01	SPO	2014	F-	EVA	F	AD	SUB	Pre	A-	1	2	1	0	0	4
633	2014-06-22	2014-06-01	SPO	2014	F-	EVA	F	AD	SUB	Pre	A-	1	1	8	0	0	10
634	2014-06-23	2014-06-01	SPO	2014	F-	EVA	F	AD	SUB	Pre	A-	0	10	0	2	0	12
635	2014-06-25	2014-06-01	SPO	2014	F-	EVA	F	AD	SUB	Pre	A-	0	3	1	0	0	4
636	2014-06-29	2014-06-01	SPO	2014	F-	EVA	F	AD	SUB	Pre	A-	3	1	2	0	0	6
637	2014-07-01	2014-07-01	SPO	2014	F-	EVA	F	AD	SUB	Pre	A-	5	0	3	1	0	9
638	2014-07-03	2014-07-01	SPO	2014	F-	EVA	F	AD	SUB	Pre	A-	6	2	4	2	0	14
639	2014-07-04	2014-07-01	SPO	2014	F-	EVA	F	AD	SUB	Pre	A-	0	10	0	7	0	17
640	2014-07-08	2014-07-01	SPO	2014	F-	EVA	F	AD	SUB	Pre	A-	0	4	1	1	0	6
641	2014-07-11	2014-07-01	SPO	2014	F-	EVA	F	AD	SUB	Pre	A-	0	9	0	1	0	10
642	2014-07-13	2014-07-01	SPO	2014	F-	EVA	F	AD	SUB	Pre	A-	1	7	1	0	0	9
645	2014-07-26	2014-07-01	SPO	2014	F-	EVA	F	AD	SUB	Post	A-	2	2	1	0	0	5
646	2014-07-30	2014-07-01	SPO	2014	F-	EVA	F	AD	SUB	Post	A-	0	4	1	0	0	5
647	2014-07-31	2014-07-01	SPO	2014	F-	EVA	F	AD	SUB	Post	A-	1	3	2	0	0	6
648	2014-08-05	2014-08-01	SPO	2014	F-	EVA	F	AD	SUB	Post	A-	0	2	2	1	0	5
649	2014-08-06	2014-08-01	SPO	2014	F-	EVA	F	AD	SUB	Post	A-	0	6	0	3	0	9
650	2014-08-07	2014-08-01	SPO	2014	F-	EVA	F	AD	SUB	Post	A-	0	4	1	0	0	5
651	2014-08-08	2014-08-01	SPO	2014	F-	EVA	F	AD	SUB	Post	A-	0	7	6	1	0	14
652	2014-08-09	2014-08-01	SPO	2014	F-	EVA	F	AD	SUB	Post	A-	1	1	5	3	0	10
653	2014-08-11	2014-08-01	SPO	2014	F-	EVA	F	AD	SUB	Post	A-	0	1	3	7	0	11
654	2014-08-12	2014-08-01	SPO	2014	F+	EVA	F	AD	SUB	Post	A-	0	9	3	1	0	13
655	2014-08-15	2014-08-01	SPO	2014	F+	EVA	F	AD	SUB	Post	A-	0	0	0	10	0	10
656	2014-08-16	2014-08-01	SPO	2014	F+	EVA	F	AD	SUB	Post	A-	0	1	2	0	0	3
657	2013-05-09	2013-05-01	MAC	2013	F-	ING	F	AD	SUB	Pre	A-	0	2	1	1	0	4
658	2013-05-16	2013-05-01	MAC	2013	F-	ING	F	AD	SUB	Pre	A-	0	4	1	1	0	6
659	2013-05-22	2013-05-01	MAC	2013	F-	ING	F	AD	SUB	Pre	A-	0	1	4	2	0	7
660	2013-05-24	2013-05-01	MAC	2013	F-	ING	F	AD	SUB	Pre	A-	1	6	0	1	0	8
661	2013-06-05	2013-06-01	MAC	2013	F-	ING	F	AD	SUB	Pre	A-	0	8	0	1	0	9
662	2013-06-10	2013-06-01	MAC	2013	F-	ING	F	AD	SUB	Pre	A-	10	0	0	0	0	10
663	2013-06-13	2013-06-01	MAC	2013	F-	ING	F	AD	SUB	Pre	A-	0	2	1	0	0	3
664	2013-06-15	2013-06-01	MAC	2013	F-	ING	F	AD	SUB	Pre	A-	0	1	2	0	0	3
665	2013-06-23	2013-06-01	MAC	2013	F-	ING	F	AD	SUB	Pre	A-	1	2	1	1	0	5
666	2013-06-27	2013-06-01	MAC	2013	F-	ING	F	AD	SUB	Pre	A-	5	0	2	0	0	7
667	2013-06-28	2013-06-01	MAC	2013	F-	ING	F	AD	SUB	Pre	A-	10	3	0	1	0	14
668	2013-06-30	2013-06-01	MAC	2013	F-	ING	F	AD	SUB	Pre	A-	5	1	1	0	0	7
669	2013-07-01	2013-07-01	MAC	2013	F-	ING	F	AD	SUB	Pre	A-	7	1	1	3	0	12
676	2013-07-09	2013-07-01	MAC	2013	F-	ING	F	AD	SUB	Post	A+	5	4	0	0	0	9
677	2013-07-10	2013-07-01	MAC	2013	F-	ING	F	AD	SUB	Post	A+	9	0	0	9	2	20
678	2013-07-11	2013-07-01	MAC	2013	F-	ING	F	AD	SUB	Post	A+	6	6	4	8	28	52
679	2013-07-12	2013-07-01	MAC	2013	F-	ING	F	AD	SUB	Post	A+	5	10	0	4	0	19
680	2013-07-14	2013-07-01	MAC	2013	F-	ING	F	AD	SUB	Post	A+	0	2	0	0	0	2
681	2013-07-15	2013-07-01	MAC	2013	F-	ING	F	AD	SUB	Post	A+	3	0	3	0	0	6
682	2013-07-16	2013-07-01	MAC	2013	F-	ING	F	AD	SUB	Post	A+	4	5	0	1	0	10
683	2013-07-17	2013-07-01	MAC	2013	F-	ING	F	AD	SUB	Post	A+	3	10	4	1	0	18
684	2013-07-18	2013-07-01	MAC	2013	F-	ING	F	AD	SUB	Post	A+	0	5	0	1	0	6
685	2013-07-19	2013-07-01	MAC	2013	F-	ING	F	AD	SUB	Post	A+	0	12	0	2	0	14
686	2013-07-20	2013-07-01	MAC	2013	F-	ING	F	AD	SUB	Post	A+	9	0	0	1	0	10
687	2013-07-21	2013-07-01	MAC	2013	F-	ING	F	AD	SUB	Post	A+	8	1	1	2	0	12
688	2013-07-22	2013-07-01	MAC	2013	F-	ING	F	AD	SUB	Post	A+	0	3	0	0	0	3
689	2013-07-23	2013-07-01	MAC	2013	F-	ING	F	AD	SUB	Post	A+	2	1	0	0	0	3
690	2013-07-24	2013-07-01	MAC	2013	F-	ING	F	AD	SUB	Post	A+	10	5	0	5	0	20
691	2013-07-25	2013-07-01	MAC	2013	F-	ING	F	AD	SUB	Post	A+	9	1	0	0	0	10
692	2013-07-26	2013-07-01	MAC	2013	F-	ING	F	AD	SUB	Post	A+	5	4	1	0	0	10
693	2013-07-27	2013-07-01	MAC	2013	F-	ING	F	AD	SUB	Post	A+	5	5	5	9	0	24
694	2013-07-28	2013-07-01	MAC	2013	F-	ING	F	AD	SUB	Post	A+	23	2	3	0	0	28
695	2013-07-30	2013-07-01	MAC	2013	F-	ING	F	AD	SUB	Post	A+	15	1	7	24	2	49
696	2013-07-31	2013-07-01	MAC	2013	F-	ING	F	AD	SUB	Post	A+	10	10	6	20	13	59
697	2013-08-01	2013-08-01	MAC	2013	F-	ING	F	AD	SUB	Post	A+	5	5	0	0	0	10
698	2013-08-03	2013-08-01	MAC	2013	F-	ING	F	AD	SUB	Post	A+	5	1	0	0	0	6
699	2013-08-04	2013-08-01	MAC	2013	F-	ING	F	AD	SUB	Post	A+	4	0	1	0	0	5
700	2013-08-05	2013-08-01	MAC	2013	F-	ING	F	AD	SUB	Post	A+	0	9	0	1	0	10
701	2013-08-06	2013-08-01	MAC	2013	F-	ING	F	AD	SUB	Post	A+	3	5	1	1	0	10
702	2013-08-08	2013-08-01	MAC	2013	F-	ING	F	AD	SUB	Post	A+	0	9	0	0	0	9
703	2013-08-09	2013-08-01	MAC	2013	F-	ING	F	AD	SUB	Post	A+	1	8	1	0	0	10
704	2013-08-10	2013-08-01	MAC	2013	F-	ING	F	AD	SUB	Post	A+	12	7	1	2	0	22
705	2013-08-11	2013-08-01	MAC	2013	F-	ING	F	AD	SUB	Post	A+	5	4	2	0	0	11
706	2013-08-12	2013-08-01	MAC	2013	F-	ING	F	AD	SUB	Post	A+	0	6	0	0	0	6
707	2013-08-13	2013-08-01	MAC	2013	F-	ING	F	AD	SUB	Post	A+	8	6	2	5	0	21
708	2013-08-16	2013-08-01	MAC	2013	F-	ING	F	AD	SUB	Post	A+	15	1	0	2	0	18
709	2013-08-17	2013-08-01	MAC	2013	F-	ING	F	AD	SUB	Post	A+	1	11	2	5	0	19
710	2013-08-21	2013-08-01	MAC	2013	F-	ING	F	AD	SUB	Post	A+	1	5	0	0	0	6
711	2013-08-22	2013-08-01	MAC	2013	F-	ING	F	AD	SUB	Post	A+	8	0	0	0	0	8
712	2013-08-23	2013-08-01	MAC	2013	F-	ING	F	AD	SUB	Post	A+	3	4	1	2	0	10
713	2013-08-24	2013-08-01	MAC	2013	F-	ING	F	AD	SUB	Post	A+	2	6	1	1	0	10
714	2013-08-28	2013-08-01	MAC	2013	F-	ING	F	AD	SUB	Post	A+	11	6	1	1	0	19
715	2013-08-29	2013-08-01	MAC	2013	F-	ING	F	AD	SUB	Post	A+	1	8	0	0	0	9
716	2013-08-26	2013-09-01	MAC	2013	F-	ING	F	AD	SUB	Post	A+	0	0	1	1	0	2
717	2014-05-18	2014-05-01	MAC	2014	F+	ING	F	AD	SUB	Pre	A-	1	0	2	0	0	3
718	2014-05-19	2014-05-01	MAC	2014	F+	ING	F	AD	SUB	Pre	A-	9	4	5	7	0	25
719	2014-05-20	2014-05-01	MAC	2014	F+	ING	F	AD	SUB	Pre	A-	0	0	0	4	7	11
720	2014-05-21	2014-05-01	MAC	2014	F+	ING	F	AD	SUB	Pre	A-	0	5	2	1	0	8
721	2014-05-26	2014-05-01	MAC	2014	F+	ING	F	AD	SUB	Pre	A-	2	0	1	0	0	3
722	2014-05-28	2014-05-01	MAC	2014	F+	ING	F	AD	SUB	Pre	A-	10	0	1	1	0	12
723	2014-05-29	2014-05-01	MAC	2014	F+	ING	F	AD	SUB	Pre	A-	10	0	0	0	0	10
724	2014-05-30	2014-05-01	MAC	2014	F+	ING	F	AD	SUB	Pre	A-	0	1	2	2	0	5
725	2014-06-01	2014-06-01	MAC	2014	F+	ING	F	AD	SUB	Pre	A-	2	3	1	1	0	7
726	2014-06-02	2014-06-01	MAC	2014	F+	ING	F	AD	SUB	Pre	A-	13	0	1	0	0	14
727	2014-06-03	2014-06-01	MAC	2014	F+	ING	F	AD	SUB	Pre	A-	0	7	1	2	0	10
728	2014-06-04	2014-06-01	MAC	2014	F+	ING	F	AD	SUB	Pre	A-	0	6	3	1	0	10
729	2014-06-05	2014-06-01	MAC	2014	F+	ING	F	AD	SUB	Pre	A-	0	5	5	0	0	10
730	2014-06-06	2014-06-01	MAC	2014	F+	ING	F	AD	SUB	Pre	A-	0	2	1	2	0	5
731	2014-06-08	2014-06-01	MAC	2014	F+	ING	F	AD	SUB	Pre	A-	4	0	4	3	0	11
732	2014-06-12	2014-06-01	MAC	2014	F+	ING	F	AD	SUB	Pre	A-	2	4	3	0	0	9
733	2014-06-18	2014-06-01	MAC	2014	F+	ING	F	AD	SUB	Pre	A-	0	1	2	7	0	10
734	2014-06-19	2014-06-01	MAC	2014	F+	ING	F	AD	SUB	Pre	A-	2	0	0	1	0	3
735	2014-06-20	2014-06-01	MAC	2014	F+	ING	F	AD	SUB	Pre	A-	0	0	2	1	0	3
736	2014-06-21	2014-06-01	MAC	2014	F+	ING	F	AD	SUB	Pre	A-	0	0	3	0	0	3
737	2014-06-23	2014-06-01	MAC	2014	F+	ING	F	AD	SUB	Pre	A-	10	4	3	1	0	18
738	2014-06-24	2014-06-01	MAC	2014	F+	ING	F	AD	SUB	Pre	A-	5	5	13	1	0	24
739	2014-07-01	2014-07-01	MAC	2014	F+	ING	F	AD	SUB	Pre	A-	4	8	4	4	0	20
740	2014-07-02	2014-07-01	MAC	2014	F+	ING	F	AD	SUB	Pre	A-	3	11	3	2	0	19
741	2014-07-05	2014-07-01	MAC	2014	F+	ING	F	AD	SUB	Pre	A-	0	0	2	1	0	3
742	2014-07-08	2014-07-01	MAC	2014	F+	ING	F	AD	SUB	Pre	A-	16	0	4	2	0	22
743	2014-07-10	2014-07-01	MAC	2014	F+	ING	F	AD	SUB	Pre	A-	9	0	1	0	0	10
744	2014-07-12	2014-07-01	MAC	2014	F+	ING	F	AD	SUB	Pre	A-	5	0	1	2	0	8
745	2014-07-13	2014-07-01	MAC	2014	F+	ING	F	AD	SUB	Pre	A-	0	1	1	5	0	7
746	2014-07-14	2014-07-01	MAC	2014	F+	ING	F	AD	SUB	Pre	A-	4	1	1	0	0	6
747	2014-07-15	2014-07-01	MAC	2014	F+	ING	F	AD	SUB	Pre	A-	5	3	5	4	1	18
751	2014-07-23	2014-07-01	MAC	2014	F+	ING	F	AD	SUB	Post	A-	1	2	0	0	0	3
752	2014-07-24	2014-07-01	MAC	2014	F+	ING	F	AD	SUB	Post	A-	3	2	2	2	0	9
753	2014-07-25	2014-07-01	MAC	2014	F+	ING	F	AD	SUB	Post	A-	3	2	4	1	0	10
754	2014-07-26	2014-07-01	MAC	2014	F+	ING	F	AD	SUB	Post	A-	2	7	6	2	0	17
755	2014-07-27	2014-07-01	MAC	2014	F+	ING	F	AD	SUB	Post	A-	1	3	2	0	0	6
756	2014-07-28	2014-07-01	MAC	2014	F+	ING	F	AD	SUB	Post	A-	3	1	6	0	0	10
757	2014-07-29	2014-07-01	MAC	2014	F+	ING	F	AD	SUB	Post	A-	6	4	0	0	0	10
758	2014-07-30	2014-07-01	MAC	2014	F+	ING	F	AD	SUB	Post	A-	0	5	2	3	0	10
759	2014-08-01	2014-08-01	MAC	2014	F+	ING	F	AD	SUB	Post	A-	11	4	5	0	0	20
760	2014-08-02	2014-08-01	MAC	2014	F+	ING	F	AD	SUB	Post	A-	0	7	1	2	0	10
761	2014-08-03	2014-08-01	MAC	2014	F+	ING	F	AD	SUB	Post	A-	3	0	2	1	0	6
762	2014-08-04	2014-08-01	MAC	2014	F+	ING	F	AD	SUB	Post	A-	10	6	4	1	0	21
763	2014-08-05	2014-08-01	MAC	2014	F+	ING	F	AD	SUB	Post	A-	2	3	3	0	0	8
764	2014-08-07	2014-08-01	MAC	2014	F+	ING	F	AD	SUB	Post	A-	0	0	0	1	4	5
765	2014-08-09	2014-08-01	MAC	2014	F+	ING	F	AD	SUB	Post	A-	5	2	0	0	0	7
766	2014-08-10	2014-08-01	MAC	2014	F+	ING	F	AD	SUB	Post	A-	0	5	4	0	0	9
767	2014-08-12	2014-08-01	MAC	2014	F+	ING	F	AD	SUB	Post	A-	0	6	2	2	0	10
768	2014-08-13	2014-08-01	MAC	2014	F+	ING	F	AD	SUB	Post	A-	2	1	2	1	0	6
769	2014-08-14	2014-08-01	MAC	2014	F+	ING	F	AD	SUB	Post	A-	1	0	0	12	2	15
770	2014-08-16	2014-08-01	MAC	2014	F+	ING	F	AD	SUB	Post	A-	5	1	3	1	0	10
771	2014-08-17	2014-08-01	MAC	2014	F+	ING	F	AD	SUB	Post	A-	0	3	3	0	0	6
772	2014-08-18	2014-08-01	MAC	2014	F+	ING	F	AD	SUB	Post	A-	0	0	1	1	0	2
773	2014-08-20	2014-08-01	MAC	2014	F+	ING	F	AD	SUB	Post	A-	1	4	0	2	0	7
774	2014-08-22	2014-08-01	MAC	2014	F+	ING	F	AD	SUB	Post	A-	0	7	3	10	0	20
775	2014-08-23	2014-08-01	MAC	2014	F+	ING	F	AD	SUB	Post	A-	2	5	2	7	3	19
776	2014-08-24	2014-08-01	MAC	2014	F+	ING	F	AD	SUB	Post	A-	2	0	2	2	0	6
777	2014-08-25	2014-08-01	MAC	2014	F+	ING	F	AD	SUB	Post	A-	2	0	0	2	0	4
778	2014-08-26	2014-08-01	MAC	2014	F+	ING	F	AD	SUB	Post	A-	0	2	2	0	0	4
779	2014-08-27	2014-08-01	MAC	2014	F+	ING	F	AD	SUB	Post	A-	5	0	4	0	0	9
780	2014-09-01	2014-09-01	MAC	2014	F+	ING	F	AD	SUB	Post	A-	1	1	3	5	0	10
781	2013-05-17	2013-05-01	SPO	2013	F+	JOS	F	AD	SUB	Pre	A-	2	1	1	6	0	10
782	2013-05-19	2013-05-01	SPO	2013	F+	JOS	F	AD	SUB	Pre	A-	0	10	0	0	0	10
783	2013-05-26	2013-05-01	SPO	2013	F+	JOS	F	AD	SUB	Pre	A-	0	8	0	1	0	9
784	2013-06-02	2013-06-01	SPO	2013	F+	JOS	F	AD	SUB	Pre	A-	0	1	0	1	0	2
785	2013-06-03	2013-06-01	SPO	2013	F+	JOS	F	AD	SUB	Pre	A-	0	2	0	0	0	2
786	2013-06-06	2013-06-01	SPO	2013	F+	JOS	F	AD	SUB	Pre	A-	0	0	0	3	0	3
787	2013-06-10	2013-06-01	SPO	2013	F+	JOS	F	AD	SUB	Pre	A-	0	4	4	0	0	8
788	2013-06-11	2013-06-01	SPO	2013	F+	JOS	F	AD	SUB	Pre	A-	3	5	1	1	0	10
789	2013-06-12	2013-06-01	SPO	2013	F+	JOS	F	AD	SUB	Pre	A-	0	6	4	1	0	11
790	2013-06-13	2013-06-01	SPO	2013	F+	JOS	F	AD	SUB	Pre	A-	0	3	0	1	0	4
791	2013-06-16	2013-06-01	SPO	2013	F+	JOS	F	AD	SUB	Pre	A-	7	10	2	0	0	19
792	2013-06-17	2013-06-01	SPO	2013	F+	JOS	F	AD	SUB	Pre	A-	0	3	0	0	0	3
793	2013-06-18	2013-06-01	SPO	2013	F+	JOS	F	AD	SUB	Pre	A-	0	4	0	0	0	4
794	2013-06-22	2013-06-01	SPO	2013	F+	JOS	F	AD	SUB	Pre	A-	3	2	4	4	0	13
795	2013-06-25	2013-06-01	SPO	2013	F+	JOS	F	AD	SUB	Pre	A-	17	6	1	0	0	24
796	2013-06-26	2013-06-01	SPO	2013	F+	JOS	F	AD	SUB	Pre	A-	10	0	3	0	0	13
802	2013-07-05	2013-07-01	SPO	2013	F+	JOS	F	AD	SUB	Post	A+	7	0	2	0	0	9
803	2013-07-06	2013-07-01	SPO	2013	F+	JOS	F	AD	SUB	Post	A+	0	3	1	0	0	4
804	2013-07-07	2013-07-01	SPO	2013	F+	JOS	F	AD	SUB	Post	A+	0	2	2	6	0	10
805	2013-07-08	2013-07-01	SPO	2013	F+	JOS	F	AD	SUB	Post	A+	1	3	0	0	0	4
806	2013-07-09	2013-07-01	SPO	2013	F+	JOS	F	AD	SUB	Post	A+	0	5	1	0	0	6
807	2013-07-11	2013-07-01	SPO	2013	F+	JOS	F	AD	SUB	Post	A+	2	4	2	1	0	9
808	2013-07-14	2013-07-01	SPO	2013	F+	JOS	F	AD	SUB	Post	A+	9	16	1	0	0	26
809	2013-07-15	2013-07-01	SPO	2013	F+	JOS	F	AD	SUB	Post	A+	10	0	0	0	0	10
810	2013-07-16	2013-07-01	SPO	2013	F+	JOS	F	AD	SUB	Post	A+	3	2	13	4	0	22
811	2013-07-17	2013-07-01	SPO	2013	F+	JOS	F	AD	SUB	Post	A+	10	1	1	7	0	19
812	2013-07-20	2013-07-01	SPO	2013	F+	JOS	F	AD	SUB	Post	A+	1	8	2	9	0	20
813	2013-07-21	2013-07-01	SPO	2013	F+	JOS	F	AD	SUB	Post	A+	1	1	1	6	0	9
814	2013-07-22	2013-07-01	SPO	2013	F+	JOS	F	AD	SUB	Post	A+	7	3	3	0	0	13
815	2013-07-23	2013-07-01	SPO	2013	F+	JOS	F	AD	SUB	Post	A+	2	2	1	0	0	5
816	2013-07-24	2013-07-01	SPO	2013	F+	JOS	F	AD	SUB	Post	A+	2	0	2	14	0	18
817	2013-07-25	2013-07-01	SPO	2013	F+	JOS	F	AD	SUB	Post	A+	2	0	1	17	7	27
818	2013-07-26	2013-07-01	SPO	2013	F+	JOS	F	AD	SUB	Post	A+	0	7	0	14	0	21
819	2013-07-27	2013-07-01	SPO	2013	F+	JOS	F	AD	SUB	Post	A+	0	0	1	2	4	7
820	2013-07-28	2013-07-01	SPO	2013	F+	JOS	F	AD	SUB	Post	A+	2	2	2	4	0	10
821	2013-07-29	2013-07-01	SPO	2013	F+	JOS	F	AD	SUB	Post	A+	9	6	2	6	0	23
822	2013-07-31	2013-07-01	SPO	2013	F+	JOS	F	AD	SUB	Post	A+	3	1	1	5	0	10
823	2013-08-01	2013-08-01	SPO	2013	F+	JOS	F	AD	SUB	Post	A+	0	5	0	1	0	6
824	2013-08-02	2013-08-01	SPO	2013	F+	JOS	F	AD	SUB	Post	A+	0	5	5	0	0	10
825	2013-08-03	2013-08-01	SPO	2013	F+	JOS	F	AD	SUB	Post	A+	0	7	2	1	0	10
826	2013-08-04	2013-08-01	SPO	2013	F+	JOS	F	AD	SUB	Post	A+	0	8	2	2	0	12
827	2013-08-05	2013-08-01	SPO	2013	F+	JOS	F	AD	SUB	Post	A+	1	5	3	1	0	10
828	2013-08-06	2013-08-01	SPO	2013	F+	JOS	F	AD	SUB	Post	A+	8	1	0	1	0	10
829	2013-08-09	2013-08-01	SPO	2013	F+	JOS	F	AD	SUB	Post	A+	0	5	2	1	0	8
830	2013-08-10	2013-08-01	SPO	2013	F+	JOS	F	AD	SUB	Post	A+	13	1	0	0	0	14
831	2013-08-11	2013-08-01	SPO	2013	F+	JOS	F	AD	SUB	Post	A+	2	7	2	2	0	13
832	2013-08-12	2013-08-01	SPO	2013	F+	JOS	F	AD	SUB	Post	A+	6	11	2	0	0	19
833	2013-08-13	2013-08-01	SPO	2013	F+	JOS	F	AD	SUB	Post	A+	10	0	0	0	0	10
834	2013-08-14	2013-08-01	SPO	2013	F+	JOS	F	AD	SUB	Post	A+	9	2	1	4	0	16
835	2013-08-16	2013-08-01	SPO	2013	F+	JOS	F	AD	SUB	Post	A+	0	12	5	2	0	19
836	2013-08-18	2013-08-01	SPO	2013	F+	JOS	F	AD	SUB	Post	A+	0	5	3	2	0	10
837	2013-08-19	2013-08-01	SPO	2013	F+	JOS	F	AD	SUB	Post	A+	0	9	1	0	0	10
838	2013-08-20	2013-08-01	SPO	2013	F+	JOS	F	AD	SUB	Post	A+	1	5	0	0	0	6
839	2013-08-21	2013-08-01	SPO	2013	F+	JOS	F	AD	SUB	Post	A+	0	6	1	3	0	10
840	2013-08-22	2013-08-01	SPO	2013	F+	JOS	F	AD	SUB	Post	A+	0	8	2	0	0	10
841	2013-08-23	2013-08-01	SPO	2013	F+	JOS	F	AD	SUB	Post	A+	9	14	3	2	0	28
842	2013-08-24	2013-08-01	SPO	2013	F+	JOS	F	AD	SUB	Post	A+	0	2	1	0	0	3
843	2013-08-25	2013-08-01	SPO	2013	F+	JOS	F	AD	SUB	Post	A+	0	3	1	0	0	4
844	2013-08-26	2013-08-01	SPO	2013	F+	JOS	F	AD	SUB	Post	A+	8	5	0	0	0	13
845	2013-08-27	2013-08-01	SPO	2013	F+	JOS	F	AD	SUB	Post	A+	0	10	0	0	0	10
846	2013-08-28	2013-08-01	SPO	2013	F+	JOS	F	AD	SUB	Post	A+	0	8	2	0	0	10
847	2013-08-30	2013-08-01	SPO	2013	F+	JOS	F	AD	SUB	Post	A+	1	2	1	2	0	6
848	2014-05-09	2014-05-01	SPO	2014	F-	JOS	F	AD	SUB	Pre	A-	0	10	6	2	0	18
849	2014-05-28	2014-05-01	SPO	2014	F-	JOS	F	AD	SUB	Pre	A-	9	0	1	0	0	10
850	2014-05-29	2014-05-01	SPO	2014	F-	JOS	F	AD	SUB	Pre	A-	0	8	1	1	0	10
851	2014-06-04	2014-06-01	SPO	2014	F-	JOS	F	AD	SUB	Pre	A-	0	4	2	0	0	6
852	2014-06-05	2014-06-01	SPO	2014	F-	JOS	F	AD	SUB	Pre	A-	0	0	2	0	0	2
853	2014-06-14	2014-06-01	SPO	2014	F-	JOS	F	AD	SUB	Pre	A-	3	0	0	1	0	4
854	2014-06-21	2014-06-01	SPO	2014	F-	JOS	F	AD	SUB	Pre	A-	1	4	1	1	0	7
855	2014-06-22	2014-06-01	SPO	2014	F-	JOS	F	AD	SUB	Pre	A-	0	13	2	0	0	15
856	2014-06-23	2014-06-01	SPO	2014	F-	JOS	F	AD	SUB	Pre	A-	6	8	6	2	0	22
857	2014-06-24	2014-06-01	SPO	2014	F-	JOS	F	AD	SUB	Pre	A-	0	2	0	0	0	2
858	2014-06-25	2014-06-01	SPO	2014	F-	JOS	F	AD	SUB	Pre	A-	5	5	0	0	0	10
859	2014-06-26	2014-06-01	SPO	2014	F-	JOS	F	AD	SUB	Pre	A-	0	2	0	0	0	2
860	2014-06-30	2014-06-01	SPO	2014	F-	JOS	F	AD	SUB	Pre	A-	0	0	3	4	0	7
861	2014-07-01	2014-07-01	SPO	2014	F-	JOS	F	AD	SUB	Pre	A-	1	1	0	8	1	11
862	2014-07-02	2014-07-01	SPO	2014	F-	JOS	F	AD	SUB	Pre	A-	8	0	3	0	0	11
863	2014-07-05	2014-07-01	SPO	2014	F-	JOS	F	AD	SUB	Pre	A-	4	1	0	1	0	6
864	2014-07-11	2014-07-01	SPO	2014	F-	JOS	F	AD	SUB	Pre	A-	2	17	3	0	0	22
865	2014-07-14	2014-07-01	SPO	2014	F-	JOS	F	AD	SUB	Pre	A-	2	0	1	1	0	4
868	2014-07-24	2014-07-01	SPO	2014	F-	JOS	F	AD	SUB	Post	A-	0	1	3	2	0	6
869	2014-07-26	2014-07-01	SPO	2014	F-	JOS	F	AD	SUB	Post	A-	0	1	2	1	0	4
870	2014-07-27	2014-07-01	SPO	2014	F-	JOS	F	AD	SUB	Post	A-	0	0	1	0	0	1
871	2014-07-29	2014-07-01	SPO	2014	F-	JOS	F	AD	SUB	Post	A-	0	3	2	3	0	8
872	2014-07-30	2014-07-01	SPO	2014	F-	JOS	F	AD	SUB	Post	A-	2	2	1	0	0	5
873	2014-08-05	2014-08-01	SPO	2014	F-	JOS	F	AD	SUB	Post	A-	0	5	5	0	0	10
874	2014-08-06	2014-08-01	SPO	2014	F-	JOS	F	AD	SUB	Post	A-	0	4	0	0	0	4
875	2014-08-08	2014-08-01	SPO	2014	F-	JOS	F	AD	SUB	Post	A-	0	6	2	0	0	8
876	2014-08-15	2014-08-01	SPO	2014	F-	JOS	F	AD	SUB	Post	A-	0	4	4	3	0	11
877	2013-06-03	2013-06-01	MAC	2013	F-	MAV	M	SUBAD	SUB	Pre	A-	8	1	1	0	0	10
878	2013-06-17	2013-06-01	MAC	2013	F-	MAV	M	SUBAD	SUB	Pre	A-	3	6	1	0	0	10
879	2013-07-05	2013-07-01	MAC	2013	F-	MAV	M	SUBAD	SUB	Post	A-	2	10	4	5	0	21
880	2013-07-10	2013-07-01	MAC	2013	F-	MAV	M	SUBAD	SUB	Post	A-	7	0	2	1	0	10
881	2013-07-15	2013-07-01	MAC	2013	F-	MAV	M	SUBAD	SUB	Post	A-	1	9	1	0	0	11
882	2013-07-29	2013-07-01	MAC	2013	F-	MAV	M	SUBAD	SUB	Post	A-	0	5	1	0	0	6
883	2013-08-02	2013-08-01	MAC	2013	F-	MAV	M	SUBAD	SUB	Post	A-	1	2	1	0	0	4
884	2013-08-12	2013-08-01	MAC	2013	F-	MAV	M	SUBAD	SUB	Post	A-	0	4	1	2	0	7
885	2013-08-18	2013-08-01	MAC	2013	F-	MAV	M	SUBAD	SUB	Post	A-	0	10	0	0	0	10
886	2013-08-20	2013-08-01	MAC	2013	F-	MAV	M	SUBAD	SUB	Post	A-	0	4	5	2	0	11
887	2013-08-23	2013-08-01	MAC	2013	F-	MAV	M	SUBAD	SUB	Post	A-	6	0	3	0	0	9
888	2013-08-27	2013-08-01	MAC	2013	F-	MAV	M	SUBAD	SUB	Post	A-	0	1	0	1	0	2
889	2013-08-31	2013-08-01	MAC	2013	F-	MAV	M	SUBAD	SUB	Post	A-	3	7	0	0	0	10
890	2014-05-21	2014-05-01	MAC	2014	F+	MAV	M	SUBAD	SUB	Pre	A-	1	5	3	1	0	10
891	2014-05-30	2014-05-01	MAC	2014	F+	MAV	M	SUBAD	SUB	Pre	A-	2	1	3	1	0	7
892	2014-05-31	2014-05-01	MAC	2014	F+	MAV	M	SUBAD	SUB	Pre	A-	0	0	0	1	0	1
893	2014-06-05	2014-06-01	MAC	2014	F+	MAV	M	SUBAD	SUB	Pre	A-	4	13	1	2	0	20
894	2014-06-24	2014-06-01	MAC	2014	F+	MAV	M	SUBAD	SUB	Pre	A-	0	5	4	0	0	9
896	2014-07-26	2014-07-01	MAC	2014	F+	MAV	M	SUBAD	SUB	Post	A-	0	13	4	1	0	18
897	2014-07-27	2014-07-01	MAC	2014	F+	MAV	M	SUBAD	SUB	Post	A-	0	7	8	0	0	15
898	2014-07-30	2014-07-01	MAC	2014	F+	MAV	M	SUBAD	SUB	Post	A-	0	1	2	0	0	3
899	2014-08-01	2014-08-01	MAC	2014	F+	MAV	M	SUBAD	SUB	Post	A-	6	2	2	0	0	10
900	2014-08-03	2014-08-01	MAC	2014	F+	MAV	M	SUBAD	SUB	Post	A-	0	1	5	3	0	9
901	2014-08-04	2014-08-01	MAC	2014	F+	MAV	M	SUBAD	SUB	Post	A-	6	5	3	1	0	15
902	2014-08-24	2014-08-01	MAC	2014	F+	MAV	M	SUBAD	SUB	Post	A-	2	0	1	0	0	3
903	2014-08-25	2014-08-01	MAC	2014	F+	MAV	M	SUBAD	SUB	Post	A-	2	1	1	0	0	4
904	2013-05-13	2013-05-01	MAC	2013	F-	MAW	F	AD	SUB	Pre	A-	2	1	6	0	0	9
905	2013-06-04	2013-06-01	MAC	2013	F-	MAW	F	AD	SUB	Pre	A-	0	8	1	1	0	10
906	2013-06-14	2013-06-01	MAC	2013	F-	MAW	F	AD	SUB	Pre	A-	0	1	3	6	0	10
907	2013-06-15	2013-06-01	MAC	2013	F-	MAW	F	AD	SUB	Pre	A-	2	1	3	0	0	6
913	2013-06-26	2013-06-01	MAC	2013	F-	MAW	F	AD	SUB	Post	A-	0	9	0	0	0	9
914	2013-06-28	2013-06-01	MAC	2013	F-	MAW	F	AD	SUB	Post	A-	10	3	0	0	0	13
915	2013-06-29	2013-06-01	MAC	2013	F-	MAW	F	AD	SUB	Post	A-	5	0	0	0	0	5
916	2013-07-01	2013-07-01	MAC	2013	F-	MAW	F	AD	SUB	Post	A-	0	4	0	0	0	4
917	2013-07-02	2013-07-01	MAC	2013	F-	MAW	F	AD	SUB	Post	A-	8	0	1	1	0	10
918	2013-07-03	2013-07-01	MAC	2013	F-	MAW	F	AD	SUB	Post	A-	11	13	0	3	0	27
919	2013-07-07	2013-07-01	MAC	2013	F-	MAW	F	AD	SUB	Post	A-	0	5	0	4	0	9
920	2013-07-12	2013-07-01	MAC	2013	F-	MAW	F	AD	SUB	Post	A-	0	7	0	2	0	9
921	2013-07-15	2013-07-01	MAC	2013	F-	MAW	F	AD	SUB	Post	A-	0	10	0	1	0	11
922	2013-07-16	2013-07-01	MAC	2013	F-	MAW	F	AD	SUB	Post	A-	0	5	0	0	0	5
923	2013-07-17	2013-07-01	MAC	2013	F-	MAW	F	AD	SUB	Post	A-	0	0	0	8	1	9
924	2013-07-18	2013-07-01	MAC	2013	F-	MAW	F	AD	SUB	Post	A-	0	0	2	3	0	5
925	2013-07-19	2013-07-01	MAC	2013	F-	MAW	F	AD	SUB	Post	A-	0	9	0	0	0	9
926	2013-07-20	2013-07-01	MAC	2013	F-	MAW	F	AD	SUB	Post	A-	5	2	0	0	0	7
927	2013-07-21	2013-07-01	MAC	2013	F-	MAW	F	AD	SUB	Post	A-	4	15	1	0	0	20
928	2013-07-24	2013-07-01	MAC	2013	F-	MAW	F	AD	SUB	Post	A-	1	13	3	0	0	17
929	2013-07-25	2013-07-01	MAC	2013	F-	MAW	F	AD	SUB	Post	A-	10	0	0	0	0	10
930	2013-07-26	2013-07-01	MAC	2013	F-	MAW	F	AD	SUB	Post	A-	0	6	1	3	0	10
931	2013-07-29	2013-07-01	MAC	2013	F-	MAW	F	AD	SUB	Post	A-	24	7	2	0	0	33
932	2013-07-31	2013-07-01	MAC	2013	F-	MAW	F	AD	SUB	Post	A-	1	7	1	1	0	10
933	2013-08-01	2013-08-01	MAC	2013	F-	MAW	F	AD	SUB	Post	A-	0	10	0	0	0	10
934	2013-08-03	2013-08-01	MAC	2013	F-	MAW	F	AD	SUB	Post	A-	5	4	1	0	0	10
935	2013-08-06	2013-08-01	MAC	2013	F-	MAW	F	AD	SUB	Post	A-	2	2	0	1	0	5
936	2013-08-08	2013-08-01	MAC	2013	F-	MAW	F	AD	SUB	Post	A-	7	0	3	0	0	10
937	2013-08-09	2013-08-01	MAC	2013	F-	MAW	F	AD	SUB	Post	A-	0	0	2	0	0	2
938	2013-08-11	2013-08-01	MAC	2013	F-	MAW	F	AD	SUB	Post	A-	6	1	0	3	0	10
939	2013-08-12	2013-08-01	MAC	2013	F-	MAW	F	AD	SUB	Post	A-	4	3	2	1	0	10
940	2013-08-14	2013-08-01	MAC	2013	F-	MAW	F	AD	SUB	Post	A-	2	3	4	1	0	10
941	2013-08-16	2013-08-01	MAC	2013	F-	MAW	F	AD	SUB	Post	A-	5	1	0	2	0	8
942	2013-08-17	2013-08-01	MAC	2013	F-	MAW	F	AD	SUB	Post	A-	1	4	3	1	0	9
943	2013-08-18	2013-08-01	MAC	2013	F-	MAW	F	AD	SUB	Post	A-	8	0	1	0	0	9
944	2013-08-20	2013-08-01	MAC	2013	F-	MAW	F	AD	SUB	Post	A-	0	16	2	2	0	20
945	2013-08-21	2013-08-01	MAC	2013	F-	MAW	F	AD	SUB	Post	A-	5	5	0	0	0	10
946	2013-08-22	2013-08-01	MAC	2013	F-	MAW	F	AD	SUB	Post	A-	0	3	0	0	0	3
947	2013-08-23	2013-08-01	MAC	2013	F-	MAW	F	AD	SUB	Post	A-	0	7	0	0	0	7
948	2013-08-25	2013-08-01	MAC	2013	F-	MAW	F	AD	SUB	Post	A-	5	3	1	0	1	10
949	2013-08-27	2013-08-01	MAC	2013	F-	MAW	F	AD	SUB	Post	A-	1	5	0	0	0	6
950	2013-08-28	2013-08-01	MAC	2013	F-	MAW	F	AD	SUB	Post	A-	10	1	1	8	0	20
951	2013-08-29	2013-08-01	MAC	2013	F-	MAW	F	AD	SUB	Post	A-	9	0	0	1	0	10
952	2014-05-15	2014-05-01	MAC	2014	F+	MAW	F	AD	SUB	Pre	A-	0	8	3	1	0	12
953	2014-05-16	2014-05-01	MAC	2014	F+	MAW	F	AD	SUB	Pre	A-	2	9	2	1	0	14
954	2014-05-18	2014-05-01	MAC	2014	F+	MAW	F	AD	SUB	Pre	A-	0	8	0	2	0	10
955	2014-05-19	2014-05-01	MAC	2014	F+	MAW	F	AD	SUB	Pre	A-	6	12	1	0	0	19
956	2014-05-20	2014-05-01	MAC	2014	F+	MAW	F	AD	SUB	Pre	A-	2	4	0	1	0	7
957	2014-05-21	2014-05-01	MAC	2014	F+	MAW	F	AD	SUB	Pre	A-	1	5	3	0	0	9
958	2014-05-23	2014-05-01	MAC	2014	F+	MAW	F	AD	SUB	Pre	A-	0	5	1	3	0	9
959	2014-05-26	2014-05-01	MAC	2014	F+	MAW	F	AD	SUB	Pre	A-	0	5	3	4	16	28
960	2014-05-28	2014-05-01	MAC	2014	F+	MAW	F	AD	SUB	Pre	A-	4	0	1	4	13	22
961	2014-05-29	2014-05-01	MAC	2014	F+	MAW	F	AD	SUB	Pre	A-	14	2	3	1	36	56
962	2014-05-30	2014-05-01	MAC	2014	F+	MAW	F	AD	SUB	Pre	A-	1	0	0	0	1	2
963	2014-05-31	2014-05-01	MAC	2014	F+	MAW	F	AD	SUB	Pre	A-	0	1	3	2	0	6
964	2014-06-01	2014-06-01	MAC	2014	F+	MAW	F	AD	SUB	Pre	A-	3	3	1	0	0	7
965	2014-06-02	2014-06-01	MAC	2014	F+	MAW	F	AD	SUB	Pre	A-	1	0	1	0	0	2
966	2014-06-03	2014-06-01	MAC	2014	F+	MAW	F	AD	SUB	Pre	A-	1	8	0	1	0	10
967	2014-06-04	2014-06-01	MAC	2014	F+	MAW	F	AD	SUB	Pre	A-	0	15	2	0	0	17
968	2014-06-05	2014-06-01	MAC	2014	F+	MAW	F	AD	SUB	Pre	A-	6	3	1	0	0	10
969	2014-06-11	2014-06-01	MAC	2014	F+	MAW	F	AD	SUB	Pre	A-	3	2	3	2	0	10
970	2014-06-12	2014-06-01	MAC	2014	F+	MAW	F	AD	SUB	Pre	A-	2	1	3	9	0	15
971	2014-06-16	2014-06-01	MAC	2014	F+	MAW	F	AD	SUB	Pre	A-	0	1	0	2	0	3
972	2014-06-21	2014-06-01	MAC	2014	F+	MAW	F	AD	SUB	Pre	A-	5	1	9	5	0	20
973	2014-06-23	2014-06-01	MAC	2014	F+	MAW	F	AD	SUB	Pre	A-	4	4	7	2	0	17
974	2014-06-24	2014-06-01	MAC	2014	F+	MAW	F	AD	SUB	Pre	A-	1	0	1	0	0	2
975	2014-06-28	2014-06-01	MAC	2014	F+	MAW	F	AD	SUB	Pre	A-	2	1	2	0	0	5
976	2014-06-29	2014-06-01	MAC	2014	F+	MAW	F	AD	SUB	Pre	A-	0	2	4	2	0	8
977	2014-06-30	2014-06-01	MAC	2014	F+	MAW	F	AD	SUB	Pre	A-	0	0	4	2	0	6
978	2014-07-01	2014-07-01	MAC	2014	F+	MAW	F	AD	SUB	Pre	A-	3	5	3	3	0	14
979	2014-07-02	2014-07-01	MAC	2014	F+	MAW	F	AD	SUB	Pre	A-	3	2	2	2	0	9
980	2014-07-03	2014-07-01	MAC	2014	F+	MAW	F	AD	SUB	Pre	A-	0	8	1	0	0	9
981	2014-07-04	2014-07-01	MAC	2014	F+	MAW	F	AD	SUB	Pre	A-	0	6	2	0	0	8
982	2014-07-07	2014-07-01	MAC	2014	F+	MAW	F	AD	SUB	Pre	A-	1	5	1	4	1	12
983	2014-07-08	2014-07-01	MAC	2014	F+	MAW	F	AD	SUB	Pre	A-	0	2	1	0	0	3
984	2014-07-09	2014-07-01	MAC	2014	F+	MAW	F	AD	SUB	Pre	A-	0	1	0	3	0	4
985	2014-07-10	2014-07-01	MAC	2014	F+	MAW	F	AD	SUB	Pre	A-	3	1	0	1	0	5
986	2014-07-14	2014-07-01	MAC	2014	F+	MAW	F	AD	SUB	Pre	A-	0	10	5	5	0	20
987	2014-07-15	2014-07-01	MAC	2014	F+	MAW	F	AD	SUB	Pre	A-	3	0	4	1	0	8
993	2014-07-23	2014-07-01	MAC	2014	F+	MAW	F	AD	SUB	Post	A+	0	11	2	0	3	16
994	2014-07-25	2014-07-01	MAC	2014	F+	MAW	F	AD	SUB	Post	A+	3	1	5	1	0	10
995	2014-07-26	2014-07-01	MAC	2014	F+	MAW	F	AD	SUB	Post	A+	2	1	4	0	0	7
996	2014-07-27	2014-07-01	MAC	2014	F+	MAW	F	AD	SUB	Post	A+	0	3	7	0	0	10
997	2014-07-28	2014-07-01	MAC	2014	F+	MAW	F	AD	SUB	Post	A+	9	1	0	0	0	10
998	2014-07-29	2014-07-01	MAC	2014	F+	MAW	F	AD	SUB	Post	A+	0	10	4	3	0	17
999	2014-07-30	2014-07-01	MAC	2014	F+	MAW	F	AD	SUB	Post	A+	4	11	4	1	0	20
1000	2014-07-31	2014-07-01	MAC	2014	F+	MAW	F	AD	SUB	Post	A+	0	3	1	0	0	4
1001	2014-08-04	2014-08-01	MAC	2014	F+	MAW	F	AD	SUB	Post	A+	0	9	0	1	0	10
1002	2014-08-05	2014-08-01	MAC	2014	F+	MAW	F	AD	SUB	Post	A+	4	1	0	0	0	5
1003	2014-08-06	2014-08-01	MAC	2014	F+	MAW	F	AD	SUB	Post	A+	0	8	1	0	0	9
1004	2014-08-07	2014-08-01	MAC	2014	F+	MAW	F	AD	SUB	Post	A+	0	7	0	0	0	7
1005	2014-08-08	2014-08-01	MAC	2014	F+	MAW	F	AD	SUB	Post	A+	1	15	3	2	0	21
1006	2014-08-09	2014-08-01	MAC	2014	F+	MAW	F	AD	SUB	Post	A+	4	0	2	1	0	7
1007	2014-08-10	2014-08-01	MAC	2014	F+	MAW	F	AD	SUB	Post	A+	12	1	5	2	0	20
1008	2014-08-12	2014-08-01	MAC	2014	F+	MAW	F	AD	SUB	Post	A+	3	0	2	1	0	6
1009	2014-08-13	2014-08-01	MAC	2014	F+	MAW	F	AD	SUB	Post	A+	0	6	2	0	0	8
1010	2014-08-14	2014-08-01	MAC	2014	F+	MAW	F	AD	SUB	Post	A+	4	11	2	3	0	20
1011	2014-08-17	2014-08-01	MAC	2014	F+	MAW	F	AD	SUB	Post	A+	0	6	1	3	0	10
1012	2014-08-19	2014-08-01	MAC	2014	F+	MAW	F	AD	SUB	Post	A+	4	15	8	4	0	31
1013	2014-08-21	2014-08-01	MAC	2014	F+	MAW	F	AD	SUB	Post	A+	0	8	1	2	0	11
1014	2014-08-22	2014-08-01	MAC	2014	F+	MAW	F	AD	SUB	Post	A+	5	1	2	4	0	12
1015	2014-08-23	2014-08-01	MAC	2014	F+	MAW	F	AD	SUB	Post	A+	4	2	3	1	0	10
1016	2014-08-24	2014-08-01	MAC	2014	F+	MAW	F	AD	SUB	Post	A+	2	2	6	2	0	12
1017	2014-08-25	2014-08-01	MAC	2014	F+	MAW	F	AD	SUB	Post	A+	0	0	1	9	0	10
1018	2014-08-26	2014-08-01	MAC	2014	F+	MAW	F	AD	SUB	Post	A+	0	1	4	0	0	5
1019	2014-08-28	2014-08-01	MAC	2014	F+	MAW	F	AD	SUB	Post	A+	0	4	2	3	0	9
1020	2014-08-29	2014-08-01	MAC	2014	F+	MAW	F	AD	SUB	Post	A+	3	4	0	0	0	7
1021	2014-08-30	2014-08-01	MAC	2014	F+	MAW	F	AD	SUB	Post	A+	1	2	1	6	0	10
1022	2013-05-13	2013-05-01	MAC	2013	F-	MGO	M	SUBAD	SUB	Pre	A-	0	2	2	0	0	4
1023	2013-05-29	2013-05-01	MAC	2013	F-	MGO	M	SUBAD	SUB	Pre	A-	0	2	2	0	0	4
1024	2013-06-04	2013-06-01	MAC	2013	F-	MGO	M	SUBAD	SUB	Pre	A-	7	0	0	1	0	8
1025	2013-06-20	2013-06-01	MAC	2013	F-	MGO	M	SUBAD	SUB	Pre	A-	3	2	2	2	0	9
1028	2013-07-07	2013-07-01	MAC	2013	F-	MGO	M	SUBAD	SUB	Post	A-	0	5	0	0	0	5
1029	2013-07-09	2013-07-01	MAC	2013	F-	MGO	M	SUBAD	SUB	Post	A-	1	7	2	0	0	10
1030	2013-07-10	2013-07-01	MAC	2013	F-	MGO	M	SUBAD	SUB	Post	A-	0	7	0	1	0	8
1031	2013-07-23	2013-07-01	MAC	2013	F-	MGO	M	SUBAD	SUB	Post	A-	0	3	1	1	0	5
1032	2013-07-24	2013-07-01	MAC	2013	F-	MGO	M	SUBAD	SUB	Post	A-	0	5	2	1	0	8
1033	2013-07-27	2013-07-01	MAC	2013	F-	MGO	M	SUBAD	SUB	Post	A-	0	4	0	5	0	9
1034	2013-07-29	2013-07-01	MAC	2013	F-	MGO	M	SUBAD	SUB	Post	A-	0	8	0	1	0	9
1035	2013-07-31	2013-07-01	MAC	2013	F-	MGO	M	SUBAD	SUB	Post	A-	0	3	0	0	0	3
1036	2013-08-01	2013-08-01	MAC	2013	F-	MGO	M	SUBAD	SUB	Post	A-	0	1	1	0	0	2
1037	2013-08-07	2013-08-01	MAC	2013	F-	MGO	M	SUBAD	SUB	Post	A-	0	2	0	4	0	6
1038	2013-08-08	2013-08-01	MAC	2013	F-	MGO	M	SUBAD	SUB	Post	A-	3	4	1	2	0	10
1039	2013-05-22	2013-05-01	MAC	2013	F-	OFE	F	AD	SUB	Pre	A-	4	3	1	2	0	10
1040	2013-05-29	2013-05-01	MAC	2013	F-	OFE	F	AD	SUB	Pre	A-	0	1	1	1	0	3
1041	2013-06-12	2013-06-01	MAC	2013	F-	OFE	F	AD	SUB	Pre	A-	8	0	0	0	0	8
1046	2013-06-24	2013-06-01	MAC	2013	F-	OFE	F	AD	SUB	Post	A+	0	4	1	0	0	5
1047	2013-07-01	2013-07-01	MAC	2013	F-	OFE	F	AD	SUB	Post	A+	0	2	2	0	0	4
1048	2013-07-03	2013-07-01	MAC	2013	F-	OFE	F	AD	SUB	Post	A+	4	2	2	0	0	8
1049	2013-07-05	2013-07-01	MAC	2013	F-	OFE	F	AD	SUB	Post	A+	4	4	1	1	0	10
1050	2013-07-06	2013-07-01	MAC	2013	F-	OFE	F	AD	SUB	Post	A+	1	4	0	0	0	5
1051	2013-07-09	2013-07-01	MAC	2013	F-	OFE	F	AD	SUB	Post	A+	4	0	1	0	0	5
1052	2013-07-11	2013-07-01	MAC	2013	F-	OFE	F	AD	SUB	Post	A+	12	0	1	26	13	52
1053	2013-07-13	2013-07-01	MAC	2013	F-	OFE	F	AD	SUB	Post	A+	0	4	0	0	0	4
1054	2013-07-14	2013-07-01	MAC	2013	F-	OFE	F	AD	SUB	Post	A+	12	4	3	0	0	19
1055	2013-07-17	2013-07-01	MAC	2013	F-	OFE	F	AD	SUB	Post	A+	2	3	1	3	0	9
1056	2013-07-18	2013-07-01	MAC	2013	F-	OFE	F	AD	SUB	Post	A+	11	4	3	1	0	19
1057	2013-07-20	2013-07-01	MAC	2013	F-	OFE	F	AD	SUB	Post	A+	0	3	0	1	0	4
1058	2013-07-21	2013-07-01	MAC	2013	F-	OFE	F	AD	SUB	Post	A+	3	7	2	0	0	12
1059	2013-07-23	2013-07-01	MAC	2013	F-	OFE	F	AD	SUB	Post	A+	0	0	1	8	0	9
1060	2013-07-24	2013-07-01	MAC	2013	F-	OFE	F	AD	SUB	Post	A+	1	3	2	3	0	9
1061	2013-07-25	2013-07-01	MAC	2013	F-	OFE	F	AD	SUB	Post	A+	0	8	0	0	0	8
1062	2013-07-26	2013-07-01	MAC	2013	F-	OFE	F	AD	SUB	Post	A+	7	13	2	2	0	24
1063	2013-07-28	2013-07-01	MAC	2013	F-	OFE	F	AD	SUB	Post	A+	2	7	0	1	0	10
1064	2013-07-30	2013-07-01	MAC	2013	F-	OFE	F	AD	SUB	Post	A+	0	5	0	1	0	6
1065	2013-07-31	2013-07-01	MAC	2013	F-	OFE	F	AD	SUB	Post	A+	0	9	1	0	0	10
1066	2013-08-01	2013-08-01	MAC	2013	F-	OFE	F	AD	SUB	Post	A+	7	1	0	0	0	8
1067	2013-08-02	2013-08-01	MAC	2013	F-	OFE	F	AD	SUB	Post	A+	4	3	1	1	0	9
1068	2013-08-03	2013-08-01	MAC	2013	F-	OFE	F	AD	SUB	Post	A+	9	1	1	0	0	11
1069	2013-08-04	2013-08-01	MAC	2013	F-	OFE	F	AD	SUB	Post	A+	12	8	0	0	0	20
1070	2013-08-05	2013-08-01	MAC	2013	F-	OFE	F	AD	SUB	Post	A+	0	1	0	0	0	1
1071	2013-08-06	2013-08-01	MAC	2013	F-	OFE	F	AD	SUB	Post	A+	0	5	0	0	0	5
1072	2013-08-07	2013-08-01	MAC	2013	F-	OFE	F	AD	SUB	Post	A+	0	1	0	0	0	1
1073	2013-08-08	2013-08-01	MAC	2013	F-	OFE	F	AD	SUB	Post	A+	2	3	3	6	0	14
1074	2013-08-11	2013-08-01	MAC	2013	F-	OFE	F	AD	SUB	Post	A+	8	0	0	2	0	10
1075	2013-08-12	2013-08-01	MAC	2013	F-	OFE	F	AD	SUB	Post	A+	0	6	1	3	0	10
1076	2013-08-13	2013-08-01	MAC	2013	F-	OFE	F	AD	SUB	Post	A+	4	2	0	0	0	6
1077	2013-08-15	2013-08-01	MAC	2013	F-	OFE	F	AD	SUB	Post	A+	0	4	0	2	0	6
1078	2013-08-16	2013-08-01	MAC	2013	F-	OFE	F	AD	SUB	Post	A+	0	6	2	0	0	8
1079	2013-08-17	2013-08-01	MAC	2013	F-	OFE	F	AD	SUB	Post	A+	8	6	1	0	0	15
1080	2013-08-20	2013-08-01	MAC	2013	F-	OFE	F	AD	SUB	Post	A+	0	2	1	2	0	5
1081	2013-08-21	2013-08-01	MAC	2013	F-	OFE	F	AD	SUB	Post	A+	0	1	1	1	0	3
1082	2013-08-22	2013-08-01	MAC	2013	F-	OFE	F	AD	SUB	Post	A+	11	2	0	6	2	21
1083	2013-08-23	2013-08-01	MAC	2013	F-	OFE	F	AD	SUB	Post	A+	0	6	5	2	0	13
1084	2013-08-24	2013-08-01	MAC	2013	F-	OFE	F	AD	SUB	Post	A+	1	1	1	4	0	7
1085	2013-08-27	2013-08-01	MAC	2013	F-	OFE	F	AD	SUB	Post	A+	0	1	0	9	0	10
1086	2013-08-28	2013-08-01	MAC	2013	F-	OFE	F	AD	SUB	Post	A+	0	0	0	10	0	10
1087	2014-05-15	2014-05-01	MAC	2014	F+	OFE	F	AD	SUB	Pre	A-	0	8	2	2	0	12
1088	2014-05-31	2014-05-01	MAC	2014	F+	OFE	F	AD	SUB	Pre	A-	0	4	3	1	0	8
1089	2014-06-02	2014-06-01	MAC	2014	F+	OFE	F	AD	SUB	Pre	A-	0	1	2	0	0	3
1090	2014-06-04	2014-06-01	MAC	2014	F+	OFE	F	AD	SUB	Pre	A-	0	1	3	3	0	7
1091	2014-06-05	2014-06-01	MAC	2014	F+	OFE	F	AD	SUB	Pre	A-	0	0	1	4	0	5
1092	2014-06-06	2014-06-01	MAC	2014	F+	OFE	F	AD	SUB	Pre	A-	0	4	3	0	0	7
1093	2014-06-09	2014-06-01	MAC	2014	F+	OFE	F	AD	SUB	Pre	A-	0	0	1	1	0	2
1094	2014-06-11	2014-06-01	MAC	2014	F+	OFE	F	AD	SUB	Pre	A-	3	1	0	1	0	5
1095	2014-06-12	2014-06-01	MAC	2014	F+	OFE	F	AD	SUB	Pre	A-	0	3	7	12	1	23
1096	2014-06-13	2014-06-01	MAC	2014	F+	OFE	F	AD	SUB	Pre	A-	0	0	2	1	0	3
1097	2014-06-19	2014-06-01	MAC	2014	F+	OFE	F	AD	SUB	Pre	A-	0	2	0	0	0	2
1098	2014-06-21	2014-06-01	MAC	2014	F+	OFE	F	AD	SUB	Pre	A-	1	0	0	1	0	2
1099	2014-06-24	2014-06-01	MAC	2014	F+	OFE	F	AD	SUB	Pre	A-	0	5	7	1	0	13
1100	2014-06-29	2014-06-01	MAC	2014	F+	OFE	F	AD	SUB	Pre	A-	0	4	1	3	0	8
1101	2014-06-30	2014-06-01	MAC	2014	F+	OFE	F	AD	SUB	Pre	A-	0	1	3	0	0	4
1102	2014-07-06	2014-07-01	MAC	2014	F+	OFE	F	AD	SUB	Pre	A-	0	1	0	1	0	2
1103	2014-07-07	2014-07-01	MAC	2014	F+	OFE	F	AD	SUB	Pre	A-	0	3	1	2	0	6
1104	2014-07-09	2014-07-01	MAC	2014	F+	OFE	F	AD	SUB	Pre	A-	7	1	0	0	0	8
1105	2014-07-10	2014-07-01	MAC	2014	F+	OFE	F	AD	SUB	Pre	A-	0	1	0	1	0	2
1106	2014-07-11	2014-07-01	MAC	2014	F+	OFE	F	AD	SUB	Pre	A-	0	3	2	0	0	5
1107	2014-07-14	2014-07-01	MAC	2014	F+	OFE	F	AD	SUB	Pre	A-	0	7	2	1	0	10
1111	2014-07-24	2014-07-01	MAC	2014	F+	OFE	F	AD	SUB	Post	A-	8	4	5	12	0	29
1112	2014-07-26	2014-07-01	MAC	2014	F+	OFE	F	AD	SUB	Post	A-	0	3	0	1	23	27
1113	2014-07-27	2014-07-01	MAC	2014	F+	OFE	F	AD	SUB	Post	A-	0	2	0	5	0	7
1114	2014-07-28	2014-07-01	MAC	2014	F+	OFE	F	AD	SUB	Post	A-	0	9	1	0	0	10
1115	2014-07-30	2014-07-01	MAC	2014	F+	OFE	F	AD	SUB	Post	A-	1	10	2	1	0	14
1116	2014-08-03	2014-08-01	MAC	2014	F+	OFE	F	AD	SUB	Post	A-	0	0	4	3	0	7
1117	2014-08-04	2014-08-01	MAC	2014	F+	OFE	F	AD	SUB	Post	A-	11	2	6	3	0	22
1118	2014-08-05	2014-08-01	MAC	2014	F+	OFE	F	AD	SUB	Post	A-	5	8	3	3	0	19
1119	2014-08-06	2014-08-01	MAC	2014	F+	OFE	F	AD	SUB	Post	A-	1	13	7	3	0	24
1120	2014-08-07	2014-08-01	MAC	2014	F+	OFE	F	AD	SUB	Post	A-	0	4	8	4	0	16
1121	2014-08-08	2014-08-01	MAC	2014	F+	OFE	F	AD	SUB	Post	A-	0	3	1	9	0	13
1122	2014-08-10	2014-08-01	MAC	2014	F+	OFE	F	AD	SUB	Post	A-	4	0	3	3	0	10
1123	2014-08-11	2014-08-01	MAC	2014	F+	OFE	F	AD	SUB	Post	A-	0	6	5	1	0	12
1124	2014-08-12	2014-08-01	MAC	2014	F+	OFE	F	AD	SUB	Post	A-	1	4	6	5	3	19
1125	2014-08-13	2014-08-01	MAC	2014	F+	OFE	F	AD	SUB	Post	A-	1	5	6	3	0	15
1126	2014-08-14	2014-08-01	MAC	2014	F+	OFE	F	AD	SUB	Post	A-	1	11	2	2	0	16
1127	2014-08-18	2014-08-01	MAC	2014	F+	OFE	F	AD	SUB	Post	A-	1	4	5	8	0	18
1128	2014-08-20	2014-08-01	MAC	2014	F+	OFE	F	AD	SUB	Post	A-	0	8	10	1	0	19
1129	2014-08-21	2014-08-01	MAC	2014	F+	OFE	F	AD	SUB	Post	A-	4	1	5	3	0	13
1130	2014-08-22	2014-08-01	MAC	2014	F+	OFE	F	AD	SUB	Post	A-	0	8	7	5	0	20
1131	2014-08-23	2014-08-01	MAC	2014	F+	OFE	F	AD	SUB	Post	A-	3	2	5	5	0	15
1132	2014-08-26	2014-08-01	MAC	2014	F+	OFE	F	AD	SUB	Post	A-	0	2	4	0	0	6
1133	2014-08-27	2014-08-01	MAC	2014	F+	OFE	F	AD	SUB	Post	A-	0	1	1	1	0	3
1135	2013-07-10	2013-07-01	MAC	2013	F-	RIC	M	SUBAD	SUB	Post	A-	0	2	1	0	0	3
1136	2013-07-20	2013-07-01	MAC	2013	F-	RIC	M	SUBAD	SUB	Post	A-	3	2	2	2	0	9
1137	2013-07-26	2013-07-01	MAC	2013	F-	RIC	M	SUBAD	SUB	Post	A-	4	0	1	0	0	5
1138	2013-07-27	2013-07-01	MAC	2013	F-	RIC	M	SUBAD	SUB	Post	A-	7	0	0	0	0	7
1139	2013-07-29	2013-07-01	MAC	2013	F-	RIC	M	SUBAD	SUB	Post	A-	10	8	0	0	0	18
1140	2013-07-30	2013-07-01	MAC	2013	F-	RIC	M	SUBAD	SUB	Post	A-	0	6	0	1	0	7
1141	2013-07-31	2013-07-01	MAC	2013	F-	RIC	M	SUBAD	SUB	Post	A-	1	6	1	0	0	8
1142	2013-08-01	2013-08-01	MAC	2013	F-	RIC	M	SUBAD	SUB	Post	A-	3	0	0	0	0	3
1143	2013-08-02	2013-08-01	MAC	2013	F-	RIC	M	SUBAD	SUB	Post	A-	4	3	3	0	0	10
1144	2013-08-04	2013-08-01	MAC	2013	F-	RIC	M	SUBAD	SUB	Post	A-	11	0	0	0	0	11
1145	2013-08-07	2013-08-01	MAC	2013	F-	RIC	M	SUBAD	SUB	Post	A-	0	0	1	7	0	8
1146	2013-08-08	2013-08-01	MAC	2013	F-	RIC	M	SUBAD	SUB	Post	A-	0	0	2	3	0	5
1147	2013-08-25	2013-08-01	MAC	2013	F-	RIC	M	SUBAD	SUB	Post	A-	0	6	0	4	0	10
1148	2013-08-27	2013-08-01	MAC	2013	F-	RIC	M	SUBAD	SUB	Post	A-	0	5	1	4	0	10
1149	2013-08-29	2013-08-01	MAC	2013	F-	RIC	M	SUBAD	SUB	Post	A-	0	5	3	0	0	8
1150	2014-05-20	2014-05-01	MAC	2014	F+	RIC	M	SUBAD	SUB	Pre	A-	0	3	2	0	0	5
1151	2014-05-26	2014-05-01	MAC	2014	F+	RIC	M	SUBAD	SUB	Pre	A-	3	0	0	0	0	3
1152	2014-05-29	2014-05-01	MAC	2014	F+	RIC	M	SUBAD	SUB	Pre	A-	1	0	0	10	0	11
1153	2014-05-31	2014-05-01	MAC	2014	F+	RIC	M	SUBAD	SUB	Pre	A-	10	4	0	0	0	14
1154	2014-06-04	2014-06-01	MAC	2014	F+	RIC	M	SUBAD	SUB	Pre	A-	3	0	0	0	0	3
1155	2014-06-05	2014-06-01	MAC	2014	F+	RIC	M	SUBAD	SUB	Pre	A-	3	1	6	0	0	10
1156	2014-06-09	2014-06-01	MAC	2014	F+	RIC	M	SUBAD	SUB	Pre	A-	0	2	1	1	0	4
1157	2014-06-13	2014-06-01	MAC	2014	F+	RIC	M	SUBAD	SUB	Pre	A-	1	4	4	0	0	9
1158	2014-06-16	2014-06-01	MAC	2014	F+	RIC	M	SUBAD	SUB	Pre	A-	1	2	1	0	0	4
1159	2014-06-19	2014-06-01	MAC	2014	F+	RIC	M	SUBAD	SUB	Pre	A-	1	0	5	1	1	8
1160	2014-06-21	2014-06-01	MAC	2014	F+	RIC	M	SUBAD	SUB	Pre	A-	4	5	1	8	0	18
1161	2014-06-23	2014-06-01	MAC	2014	F+	RIC	M	SUBAD	SUB	Pre	A-	4	4	2	0	0	10
1162	2014-06-24	2014-06-01	MAC	2014	F+	RIC	M	SUBAD	SUB	Pre	A-	0	3	3	0	0	6
1163	2014-06-27	2014-06-01	MAC	2014	F+	RIC	M	SUBAD	SUB	Pre	A-	0	4	3	3	0	10
1164	2014-06-29	2014-06-01	MAC	2014	F+	RIC	M	SUBAD	SUB	Pre	A-	23	0	4	0	0	27
1165	2014-07-02	2014-07-01	MAC	2014	F+	RIC	M	SUBAD	SUB	Pre	A-	0	1	2	0	0	3
1166	2014-07-03	2014-07-01	MAC	2014	F+	RIC	M	SUBAD	SUB	Pre	A-	4	2	4	0	0	10
1167	2014-07-10	2014-07-01	MAC	2014	F+	RIC	M	SUBAD	SUB	Pre	A-	2	2	4	1	0	9
1168	2014-07-11	2014-07-01	MAC	2014	F+	RIC	M	SUBAD	SUB	Pre	A-	7	0	2	1	0	10
1169	2014-07-12	2014-07-01	MAC	2014	F+	RIC	M	SUBAD	SUB	Pre	A-	8	0	2	0	0	10
1170	2014-07-15	2014-07-01	MAC	2014	F+	RIC	M	SUBAD	SUB	Pre	A-	0	7	1	1	0	9
1175	2014-07-23	2014-07-01	MAC	2014	F+	RIC	M	SUBAD	SUB	Post	A+	0	2	0	0	1	3
1176	2014-07-24	2014-07-01	MAC	2014	F+	RIC	M	SUBAD	SUB	Post	A+	1	4	5	0	0	10
1177	2014-07-25	2014-07-01	MAC	2014	F+	RIC	M	SUBAD	SUB	Post	A+	0	6	3	1	0	10
1178	2014-07-26	2014-07-01	MAC	2014	F+	RIC	M	SUBAD	SUB	Post	A+	1	15	6	0	0	22
1179	2014-07-27	2014-07-01	MAC	2014	F+	RIC	M	SUBAD	SUB	Post	A+	3	3	2	1	0	9
1180	2014-07-28	2014-07-01	MAC	2014	F+	RIC	M	SUBAD	SUB	Post	A+	0	14	2	2	0	18
1181	2014-07-29	2014-07-01	MAC	2014	F+	RIC	M	SUBAD	SUB	Post	A+	0	0	3	1	0	4
1182	2014-07-30	2014-07-01	MAC	2014	F+	RIC	M	SUBAD	SUB	Post	A+	1	9	0	0	0	10
1183	2014-07-31	2014-07-01	MAC	2014	F+	RIC	M	SUBAD	SUB	Post	A+	0	1	3	0	0	4
1184	2014-08-01	2014-08-01	MAC	2014	F+	RIC	M	SUBAD	SUB	Post	A+	0	12	3	4	0	19
1185	2014-08-02	2014-08-01	MAC	2014	F+	RIC	M	SUBAD	SUB	Post	A+	0	0	1	6	0	7
1186	2014-08-04	2014-08-01	MAC	2014	F+	RIC	M	SUBAD	SUB	Post	A+	0	1	2	1	0	4
1187	2014-08-06	2014-08-01	MAC	2014	F+	RIC	M	SUBAD	SUB	Post	A+	4	7	7	3	0	21
1188	2014-08-07	2014-08-01	MAC	2014	F+	RIC	M	SUBAD	SUB	Post	A+	5	9	10	3	0	27
1189	2014-08-08	2014-08-01	MAC	2014	F+	RIC	M	SUBAD	SUB	Post	A+	0	3	9	3	6	21
1190	2014-08-09	2014-08-01	MAC	2014	F+	RIC	M	SUBAD	SUB	Post	A+	0	0	3	2	0	5
1191	2014-08-11	2014-08-01	MAC	2014	F+	RIC	M	SUBAD	SUB	Post	A+	4	0	3	0	0	7
1192	2014-08-13	2014-08-01	MAC	2014	F+	RIC	M	SUBAD	SUB	Post	A+	1	4	1	1	0	7
1193	2014-08-14	2014-08-01	MAC	2014	F+	RIC	M	SUBAD	SUB	Post	A+	2	11	12	8	2	35
1194	2014-08-16	2014-08-01	MAC	2014	F+	RIC	M	SUBAD	SUB	Post	A+	3	6	4	3	0	16
1195	2014-08-18	2014-08-01	MAC	2014	F+	RIC	M	SUBAD	SUB	Post	A+	0	2	1	0	0	3
1196	2014-08-19	2014-08-01	MAC	2014	F+	RIC	M	SUBAD	SUB	Post	A+	3	9	6	7	0	25
1197	2014-08-20	2014-08-01	MAC	2014	F+	RIC	M	SUBAD	SUB	Post	A+	0	0	3	2	0	5
1198	2014-08-21	2014-08-01	MAC	2014	F+	RIC	M	SUBAD	SUB	Post	A+	20	8	8	9	0	45
1199	2014-08-22	2014-08-01	MAC	2014	F+	RIC	M	SUBAD	SUB	Post	A+	2	5	5	3	0	15
1200	2014-08-23	2014-08-01	MAC	2014	F+	RIC	M	SUBAD	SUB	Post	A+	1	0	2	1	0	4
1201	2014-08-25	2014-08-01	MAC	2014	F+	RIC	M	SUBAD	SUB	Post	A+	0	0	2	8	0	10
1202	2013-06-02	2013-06-01	SPO	2013	F+	RIN	M	AD	DOM	Pre	A-	6	3	6	9	0	24
1203	2013-06-09	2013-06-01	SPO	2013	F+	RIN	M	AD	DOM	Pre	A-	0	0	0	4	0	4
1204	2013-06-13	2013-06-01	SPO	2013	F+	RIN	M	AD	DOM	Pre	A-	0	0	2	1	0	3
1205	2013-06-17	2013-06-01	SPO	2013	F+	RIN	M	AD	DOM	Pre	A-	0	4	0	1	0	5
1206	2013-06-21	2013-06-01	SPO	2013	F+	RIN	M	AD	DOM	Pre	A-	0	0	1	9	0	10
1207	2013-06-26	2013-06-01	SPO	2013	F+	RIN	M	AD	DOM	Pre	A-	0	6	2	21	4	33
1210	2013-07-04	2013-07-01	SPO	2013	F+	RIN	M	AD	DOM	Post	A-	0	1	2	1	0	4
1211	2013-07-06	2013-07-01	SPO	2013	F+	RIN	M	AD	DOM	Post	A-	0	3	2	2	0	7
1212	2013-07-11	2013-07-01	SPO	2013	F+	RIN	M	AD	DOM	Post	A-	7	1	1	0	0	9
1213	2013-07-13	2013-07-01	SPO	2013	F+	RIN	M	AD	DOM	Post	A-	0	1	0	5	0	6
1214	2013-07-16	2013-07-01	SPO	2013	F+	RIN	M	AD	DOM	Post	A-	0	4	7	2	0	13
1215	2013-07-20	2013-07-01	SPO	2013	F+	RIN	M	AD	DOM	Post	A-	0	4	0	0	0	4
1216	2013-07-22	2013-07-01	SPO	2013	F+	RIN	M	AD	DOM	Post	A-	0	10	0	0	0	10
1217	2013-07-23	2013-07-01	SPO	2013	F+	RIN	M	AD	DOM	Post	A-	0	1	1	1	0	3
1218	2013-07-25	2013-07-01	SPO	2013	F+	RIN	M	AD	DOM	Post	A-	0	0	0	10	0	10
1219	2013-07-27	2013-07-01	SPO	2013	F+	RIN	M	AD	DOM	Post	A-	0	7	2	0	0	9
1220	2013-07-28	2013-07-01	SPO	2013	F+	RIN	M	AD	DOM	Post	A-	0	1	2	4	0	7
1221	2013-07-29	2013-07-01	SPO	2013	F+	RIN	M	AD	DOM	Post	A-	0	1	0	8	1	10
1222	2013-07-31	2013-07-01	SPO	2013	F+	RIN	M	AD	DOM	Post	A-	1	1	0	8	1	11
1223	2013-08-01	2013-08-01	SPO	2013	F+	RIN	M	AD	DOM	Post	A-	0	9	0	1	0	10
1224	2013-08-03	2013-08-01	SPO	2013	F+	RIN	M	AD	DOM	Post	A-	0	2	1	4	3	10
1225	2013-08-04	2013-08-01	SPO	2013	F+	RIN	M	AD	DOM	Post	A-	1	0	1	11	0	13
1226	2013-08-05	2013-08-01	SPO	2013	F+	RIN	M	AD	DOM	Post	A-	0	0	2	0	0	2
1227	2013-08-07	2013-08-01	SPO	2013	F+	RIN	M	AD	DOM	Post	A-	0	8	2	0	0	10
1228	2013-08-10	2013-08-01	SPO	2013	F+	RIN	M	AD	DOM	Post	A-	2	5	2	9	0	18
1229	2013-08-11	2013-08-01	SPO	2013	F+	RIN	M	AD	DOM	Post	A-	0	1	1	1	0	3
1230	2013-08-12	2013-08-01	SPO	2013	F+	RIN	M	AD	DOM	Post	A-	3	6	1	0	0	10
1231	2013-08-13	2013-08-01	SPO	2013	F+	RIN	M	AD	DOM	Post	A-	4	0	0	1	0	5
1232	2013-08-14	2013-08-01	SPO	2013	F+	RIN	M	AD	DOM	Post	A-	10	1	1	0	0	12
1233	2013-08-16	2013-08-01	SPO	2013	F+	RIN	M	AD	DOM	Post	A-	12	7	2	2	12	35
1234	2013-08-20	2013-08-01	SPO	2013	F+	RIN	M	AD	DOM	Post	A-	6	3	1	3	0	13
1235	2013-08-21	2013-08-01	SPO	2013	F+	RIN	M	AD	DOM	Post	A-	1	7	1	1	0	10
1236	2013-08-22	2013-08-01	SPO	2013	F+	RIN	M	AD	DOM	Post	A-	0	1	1	3	0	5
1237	2013-08-23	2013-08-01	SPO	2013	F+	RIN	M	AD	DOM	Post	A-	12	0	3	0	0	15
1238	2013-08-24	2013-08-01	SPO	2013	F+	RIN	M	AD	DOM	Post	A-	0	6	0	4	0	10
1239	2013-08-27	2013-08-01	SPO	2013	F+	RIN	M	AD	DOM	Post	A-	0	2	1	3	0	6
1240	2013-08-30	2013-08-01	SPO	2013	F+	RIN	M	AD	DOM	Post	A-	1	9	4	1	0	15
1241	2014-06-17	2014-06-01	SPO	2014	F-	RIN	M	AD	DOM	Pre	A-	0	0	2	0	0	2
1242	2014-06-18	2014-06-01	SPO	2014	F-	RIN	M	AD	DOM	Pre	A-	0	0	4	1	0	5
1243	2014-07-15	2014-07-01	SPO	2014	F-	RIN	M	AD	DOM	Pre	A-	0	0	1	3	0	4
1244	2014-07-16	2014-07-01	SPO	2014	F-	RIN	M	AD	DOM	Pre	A-	1	4	5	0	0	10
1250	2014-07-26	2014-07-01	SPO	2014	F-	RIN	M	AD	DOM	Post	A+	0	0	0	3	0	3
1251	2014-07-29	2014-07-01	SPO	2014	F-	RIN	M	AD	DOM	Post	A+	2	0	5	2	0	9
1252	2014-07-30	2014-07-01	SPO	2014	F-	RIN	M	AD	DOM	Post	A+	3	2	2	0	0	7
1253	2014-07-31	2014-07-01	SPO	2014	F-	RIN	M	AD	DOM	Post	A+	6	0	0	0	0	6
1254	2014-08-06	2014-08-01	SPO	2014	F-	RIN	M	AD	DOM	Post	A+	0	2	2	0	0	4
1255	2014-08-09	2014-08-01	SPO	2014	F-	RIN	M	AD	DOM	Post	A+	3	0	2	0	0	5
1256	2014-08-12	2014-08-01	SPO	2014	F-	RIN	M	AD	DOM	Post	A+	0	4	1	0	0	5
1257	2014-08-13	2014-08-01	SPO	2014	F-	RIN	M	AD	DOM	Post	A+	0	0	0	10	0	10
1258	2014-08-15	2014-08-01	SPO	2014	F-	RIN	M	AD	DOM	Post	A+	4	0	2	1	0	7
1259	2014-08-16	2014-08-01	SPO	2014	F-	RIN	M	AD	DOM	Post	A+	0	0	3	0	0	3
1260	2014-08-23	2014-08-01	SPO	2014	F-	RIN	M	AD	DOM	Post	A+	0	0	5	4	0	9
1261	2013-05-27	2013-05-01	MAC	2013	F-	SOL	F	AD	SUB	Pre	A-	1	6	2	1	0	10
1262	2013-05-29	2013-05-01	MAC	2013	F-	SOL	F	AD	SUB	Pre	A-	0	5	0	0	0	5
1263	2013-06-04	2013-06-01	MAC	2013	F-	SOL	F	AD	SUB	Pre	A-	2	3	3	0	0	8
1264	2013-06-05	2013-06-01	MAC	2013	F-	SOL	F	AD	SUB	Pre	A-	8	2	0	2	0	12
1265	2013-06-10	2013-06-01	MAC	2013	F-	SOL	F	AD	SUB	Pre	A-	0	1	0	4	0	5
1266	2013-06-12	2013-06-01	MAC	2013	F-	SOL	F	AD	SUB	Pre	A-	0	4	0	3	7	14
1267	2013-06-26	2013-06-01	MAC	2013	F-	SOL	F	AD	SUB	Post	A-	0	4	1	0	0	5
1268	2013-06-28	2013-06-01	MAC	2013	F-	SOL	F	AD	SUB	Post	A-	0	8	0	2	0	10
1269	2013-06-29	2013-06-01	MAC	2013	F-	SOL	F	AD	SUB	Post	A-	10	0	0	0	0	10
1270	2013-07-05	2013-07-01	MAC	2013	F-	SOL	F	AD	SUB	Post	A-	1	1	0	0	0	2
1271	2013-07-07	2013-07-01	MAC	2013	F-	SOL	F	AD	SUB	Post	A-	10	5	2	1	0	18
1272	2013-07-08	2013-07-01	MAC	2013	F-	SOL	F	AD	SUB	Post	A-	0	5	0	0	0	5
1273	2013-07-09	2013-07-01	MAC	2013	F-	SOL	F	AD	SUB	Post	A-	10	0	0	0	0	10
1274	2013-07-11	2013-07-01	MAC	2013	F-	SOL	F	AD	SUB	Post	A-	10	0	0	0	0	10
1275	2013-07-13	2013-07-01	MAC	2013	F-	SOL	F	AD	SUB	Post	A-	8	0	1	0	0	9
1276	2013-07-14	2013-07-01	MAC	2013	F-	SOL	F	AD	SUB	Post	A-	9	0	1	0	0	10
1277	2013-07-15	2013-07-01	MAC	2013	F-	SOL	F	AD	SUB	Post	A-	5	12	1	0	0	18
1278	2013-07-16	2013-07-01	MAC	2013	F-	SOL	F	AD	SUB	Post	A-	9	3	0	1	0	13
1279	2013-07-17	2013-07-01	MAC	2013	F-	SOL	F	AD	SUB	Post	A-	1	1	2	0	0	4
1280	2013-07-18	2013-07-01	MAC	2013	F-	SOL	F	AD	SUB	Post	A-	0	7	0	2	0	9
1281	2013-07-19	2013-07-01	MAC	2013	F-	SOL	F	AD	SUB	Post	A-	0	4	4	0	0	8
1282	2013-07-21	2013-07-01	MAC	2013	F-	SOL	F	AD	SUB	Post	A-	0	2	0	1	0	3
1283	2013-07-24	2013-07-01	MAC	2013	F-	SOL	F	AD	SUB	Post	A-	2	3	0	0	0	5
1284	2013-07-28	2013-07-01	MAC	2013	F-	SOL	F	AD	SUB	Post	A-	2	3	0	0	0	5
1285	2013-07-29	2013-07-01	MAC	2013	F-	SOL	F	AD	SUB	Post	A-	0	7	0	0	0	7
1286	2013-07-30	2013-07-01	MAC	2013	F-	SOL	F	AD	SUB	Post	A-	20	0	0	1	0	21
1287	2013-08-02	2013-08-01	MAC	2013	F-	SOL	F	AD	SUB	Post	A-	1	6	3	0	0	10
1288	2013-08-04	2013-08-01	MAC	2013	F-	SOL	F	AD	SUB	Post	A-	2	15	0	1	0	18
1289	2013-08-05	2013-08-01	MAC	2013	F-	SOL	F	AD	SUB	Post	A-	0	4	0	0	0	4
1290	2013-08-06	2013-08-01	MAC	2013	F-	SOL	F	AD	SUB	Post	A-	16	3	0	0	0	19
1291	2013-08-09	2013-08-01	MAC	2013	F-	SOL	F	AD	SUB	Post	A-	13	8	0	0	0	21
1292	2013-08-10	2013-08-01	MAC	2013	F-	SOL	F	AD	SUB	Post	A-	1	0	0	0	0	1
1293	2013-08-11	2013-08-01	MAC	2013	F-	SOL	F	AD	SUB	Post	A-	0	7	2	0	0	9
1294	2013-08-12	2013-08-01	MAC	2013	F-	SOL	F	AD	SUB	Post	A-	5	3	4	1	0	13
1295	2013-08-13	2013-08-01	MAC	2013	F-	SOL	F	AD	SUB	Post	A-	0	1	0	0	0	1
1296	2013-08-14	2013-08-01	MAC	2013	F-	SOL	F	AD	SUB	Post	A-	0	8	0	1	0	9
1297	2013-08-15	2013-08-01	MAC	2013	F-	SOL	F	AD	SUB	Post	A-	1	7	3	1	0	12
1298	2013-08-16	2013-08-01	MAC	2013	F-	SOL	F	AD	SUB	Post	A-	9	2	0	0	0	11
1299	2013-08-17	2013-08-01	MAC	2013	F-	SOL	F	AD	SUB	Post	A-	0	1	0	0	0	1
1300	2013-08-18	2013-08-01	MAC	2013	F-	SOL	F	AD	SUB	Post	A-	0	1	0	0	0	1
1301	2013-08-19	2013-08-01	MAC	2013	F-	SOL	F	AD	SUB	Post	A-	0	9	0	1	0	10
1302	2013-08-22	2013-08-01	MAC	2013	F-	SOL	F	AD	SUB	Post	A-	6	4	0	0	0	10
1303	2013-08-24	2013-08-01	MAC	2013	F-	SOL	F	AD	SUB	Post	A-	0	9	2	1	0	12
1304	2013-08-25	2013-08-01	MAC	2013	F-	SOL	F	AD	SUB	Post	A-	4	1	2	1	0	8
1305	2013-08-29	2013-08-01	MAC	2013	F-	SOL	F	AD	SUB	Post	A-	0	5	2	0	0	7
1306	2014-05-16	2014-05-01	MAC	2014	F+	SOL	F	AD	SUB	Pre	A-	0	1	2	3	0	6
1307	2014-05-18	2014-05-01	MAC	2014	F+	SOL	F	AD	SUB	Pre	A-	3	5	2	0	0	10
1308	2014-05-19	2014-05-01	MAC	2014	F+	SOL	F	AD	SUB	Pre	A-	1	1	1	0	0	3
1309	2014-05-21	2014-05-01	MAC	2014	F+	SOL	F	AD	SUB	Pre	A-	3	4	3	0	0	10
1310	2014-05-26	2014-05-01	MAC	2014	F+	SOL	F	AD	SUB	Pre	A-	0	0	0	24	1	25
1311	2014-05-30	2014-05-01	MAC	2014	F+	SOL	F	AD	SUB	Pre	A-	5	18	2	0	0	25
1312	2014-06-01	2014-06-01	MAC	2014	F+	SOL	F	AD	SUB	Pre	A-	6	1	2	2	0	11
1313	2014-06-02	2014-06-01	MAC	2014	F+	SOL	F	AD	SUB	Pre	A-	1	1	3	2	0	7
1314	2014-06-09	2014-06-01	MAC	2014	F+	SOL	F	AD	SUB	Pre	A-	0	6	1	0	0	7
1315	2014-06-11	2014-06-01	MAC	2014	F+	SOL	F	AD	SUB	Pre	A-	0	0	0	10	0	10
1316	2014-06-12	2014-06-01	MAC	2014	F+	SOL	F	AD	SUB	Pre	A-	1	3	3	3	2	12
1317	2014-06-13	2014-06-01	MAC	2014	F+	SOL	F	AD	SUB	Pre	A-	1	0	1	1	0	3
1318	2014-06-14	2014-06-01	MAC	2014	F+	SOL	F	AD	SUB	Pre	A-	0	2	3	0	0	5
1319	2014-06-15	2014-06-01	MAC	2014	F+	SOL	F	AD	SUB	Pre	A-	4	3	1	0	0	8
1320	2014-06-16	2014-06-01	MAC	2014	F+	SOL	F	AD	SUB	Pre	A-	2	0	0	0	0	2
1321	2014-06-19	2014-06-01	MAC	2014	F+	SOL	F	AD	SUB	Pre	A-	0	0	0	13	0	13
1322	2014-06-20	2014-06-01	MAC	2014	F+	SOL	F	AD	SUB	Pre	A-	6	2	3	0	0	11
1323	2014-06-23	2014-06-01	MAC	2014	F+	SOL	F	AD	SUB	Pre	A-	1	6	5	0	0	12
1324	2014-06-24	2014-06-01	MAC	2014	F+	SOL	F	AD	SUB	Pre	A-	0	2	1	0	0	3
1325	2014-06-29	2014-06-01	MAC	2014	F+	SOL	F	AD	SUB	Pre	A-	2	2	3	1	0	8
1326	2014-07-02	2014-07-01	MAC	2014	F+	SOL	F	AD	SUB	Pre	A-	0	5	3	0	0	8
1327	2014-07-05	2014-07-01	MAC	2014	F+	SOL	F	AD	SUB	Pre	A-	1	1	3	0	0	5
1328	2014-07-07	2014-07-01	MAC	2014	F+	SOL	F	AD	SUB	Pre	A-	0	6	6	6	0	18
1329	2014-07-11	2014-07-01	MAC	2014	F+	SOL	F	AD	SUB	Pre	A-	0	3	6	0	0	9
1330	2014-07-12	2014-07-01	MAC	2014	F+	SOL	F	AD	SUB	Pre	A-	0	1	4	2	0	7
1334	2014-07-23	2014-07-01	MAC	2014	F+	SOL	F	AD	SUB	Post	A+	1	2	2	4	0	9
1335	2014-07-25	2014-07-01	MAC	2014	F+	SOL	F	AD	SUB	Post	A+	0	1	1	0	0	2
1336	2014-07-26	2014-07-01	MAC	2014	F+	SOL	F	AD	SUB	Post	A+	4	0	6	3	0	13
1337	2014-07-27	2014-07-01	MAC	2014	F+	SOL	F	AD	SUB	Post	A+	0	9	1	0	0	10
1338	2014-07-28	2014-07-01	MAC	2014	F+	SOL	F	AD	SUB	Post	A+	0	10	3	2	0	15
1339	2014-07-29	2014-07-01	MAC	2014	F+	SOL	F	AD	SUB	Post	A+	0	2	0	1	1	4
1340	2014-07-30	2014-07-01	MAC	2014	F+	SOL	F	AD	SUB	Post	A+	9	4	7	1	0	21
1341	2014-08-04	2014-08-01	MAC	2014	F+	SOL	F	AD	SUB	Post	A+	30	3	3	0	0	36
1342	2014-08-05	2014-08-01	MAC	2014	F+	SOL	F	AD	SUB	Post	A+	7	0	3	1	0	11
1343	2014-08-07	2014-08-01	MAC	2014	F+	SOL	F	AD	SUB	Post	A+	0	0	4	6	0	10
1344	2014-08-08	2014-08-01	MAC	2014	F+	SOL	F	AD	SUB	Post	A+	3	0	3	0	0	6
1345	2014-08-09	2014-08-01	MAC	2014	F+	SOL	F	AD	SUB	Post	A+	0	5	3	1	0	9
1346	2014-08-13	2014-08-01	MAC	2014	F+	SOL	F	AD	SUB	Post	A+	1	0	1	8	0	10
1347	2014-08-16	2014-08-01	MAC	2014	F+	SOL	F	AD	SUB	Post	A+	5	0	2	0	0	7
1348	2014-08-20	2014-08-01	MAC	2014	F+	SOL	F	AD	SUB	Post	A+	0	0	1	3	0	4
1349	2014-08-21	2014-08-01	MAC	2014	F+	SOL	F	AD	SUB	Post	A+	1	11	3	5	0	20
1350	2014-08-25	2014-08-01	MAC	2014	F+	SOL	F	AD	SUB	Post	A+	2	1	9	3	0	15
1353	2013-06-09	2013-06-01	MAC	2013	F-	SRG	M	AD	DOM	Pre	A-	3	0	3	0	0	6
1356	2013-07-01	2013-07-01	MAC	2013	F-	SRG	M	AD	DOM	Post	A+	2	8	0	0	0	10
1357	2013-07-07	2013-07-01	MAC	2013	F-	SRG	M	AD	DOM	Post	A+	18	0	0	0	0	18
1358	2013-07-11	2013-07-01	MAC	2013	F-	SRG	M	AD	DOM	Post	A+	0	1	2	5	2	10
1359	2013-07-12	2013-07-01	MAC	2013	F-	SRG	M	AD	DOM	Post	A+	0	3	1	8	0	12
1360	2013-07-17	2013-07-01	MAC	2013	F-	SRG	M	AD	DOM	Post	A+	15	5	1	1	0	22
1361	2013-07-20	2013-07-01	MAC	2013	F-	SRG	M	AD	DOM	Post	A+	1	3	0	0	0	4
1362	2013-07-26	2013-07-01	MAC	2013	F-	SRG	M	AD	DOM	Post	A+	0	0	1	3	0	4
1363	2013-07-29	2013-07-01	MAC	2013	F-	SRG	M	AD	DOM	Post	A+	0	5	2	0	0	7
1364	2013-07-31	2013-07-01	MAC	2013	F-	SRG	M	AD	DOM	Post	A+	0	5	1	0	0	6
1365	2013-08-01	2013-08-01	MAC	2013	F-	SRG	M	AD	DOM	Post	A+	9	0	1	0	0	10
1366	2013-08-05	2013-08-01	MAC	2013	F-	SRG	M	AD	DOM	Post	A+	10	0	2	0	0	12
1367	2013-08-10	2013-08-01	MAC	2013	F-	SRG	M	AD	DOM	Post	A+	6	0	0	0	0	6
1368	2013-08-12	2013-08-01	MAC	2013	F-	SRG	M	AD	DOM	Post	A+	9	0	0	1	0	10
1369	2013-08-17	2013-08-01	MAC	2013	F-	SRG	M	AD	DOM	Post	A+	1	5	0	3	0	9
1370	2013-08-20	2013-08-01	MAC	2013	F-	SRG	M	AD	DOM	Post	A+	0	0	1	1	0	2
1371	2013-08-25	2013-08-01	MAC	2013	F-	SRG	M	AD	DOM	Post	A+	1	0	2	0	0	3
1372	2013-08-29	2013-08-01	MAC	2013	F-	SRG	M	AD	DOM	Post	A+	2	2	0	5	0	9
1373	2013-08-26	2013-09-01	MAC	2013	F-	SRG	M	AD	DOM	Post	A+	0	2	2	3	0	7
1374	2014-05-18	2014-05-01	MAC	2014	F+	SRG	M	AD	DOM	Pre	A-	0	0	1	8	0	9
1375	2014-05-22	2014-05-01	MAC	2014	F+	SRG	M	AD	DOM	Pre	A-	0	3	2	0	0	5
1376	2014-06-04	2014-06-01	MAC	2014	F+	SRG	M	AD	DOM	Pre	A-	0	1	4	4	0	9
1377	2014-06-05	2014-06-01	MAC	2014	F+	SRG	M	AD	DOM	Pre	A-	3	0	3	4	0	10
1378	2014-06-12	2014-06-01	MAC	2014	F+	SRG	M	AD	DOM	Pre	A-	0	0	2	0	0	2
1379	2014-06-16	2014-06-01	MAC	2014	F+	SRG	M	AD	DOM	Pre	A-	0	2	1	8	0	11
1380	2014-06-17	2014-06-01	MAC	2014	F+	SRG	M	AD	DOM	Pre	A-	0	0	1	8	0	9
1381	2014-06-18	2014-06-01	MAC	2014	F+	SRG	M	AD	DOM	Pre	A-	9	0	0	0	0	9
1382	2014-07-04	2014-07-01	MAC	2014	F+	SRG	M	AD	DOM	Pre	A-	1	0	0	0	0	1
1383	2014-07-08	2014-07-01	MAC	2014	F+	SRG	M	AD	DOM	Pre	A-	2	0	6	2	0	10
1384	2014-07-12	2014-07-01	MAC	2014	F+	SRG	M	AD	DOM	Pre	A-	2	3	3	3	0	11
1385	2014-07-13	2014-07-01	MAC	2014	F+	SRG	M	AD	DOM	Pre	A-	1	1	4	2	0	8
1387	2014-07-23	2014-07-01	MAC	2014	F+	SRG	M	AD	DOM	Post	A-	0	0	1	15	4	20
1388	2014-07-24	2014-07-01	MAC	2014	F+	SRG	M	AD	DOM	Post	A-	0	2	6	0	0	8
1389	2014-07-30	2014-07-01	MAC	2014	F+	SRG	M	AD	DOM	Post	A-	0	2	6	19	0	27
1390	2014-07-31	2014-07-01	MAC	2014	F+	SRG	M	AD	DOM	Post	A-	1	1	0	8	0	10
1391	2014-08-09	2014-08-01	MAC	2014	F+	SRG	M	AD	DOM	Post	A-	0	3	2	1	0	6
1392	2014-08-10	2014-08-01	MAC	2014	F+	SRG	M	AD	DOM	Post	A-	0	1	3	2	0	6
1393	2014-08-11	2014-08-01	MAC	2014	F+	SRG	M	AD	DOM	Post	A-	0	1	3	0	0	4
1394	2014-08-14	2014-08-01	MAC	2014	F+	SRG	M	AD	DOM	Post	A-	1	0	3	1	0	5
1395	2014-08-15	2014-08-01	MAC	2014	F+	SRG	M	AD	DOM	Post	A-	0	2	4	4	0	10
1396	2014-08-17	2014-08-01	MAC	2014	F+	SRG	M	AD	DOM	Post	A-	2	1	1	1	0	5
1397	2014-08-19	2014-08-01	MAC	2014	F+	SRG	M	AD	DOM	Post	A-	9	5	9	14	0	37
1398	2014-08-21	2014-08-01	MAC	2014	F+	SRG	M	AD	DOM	Post	A-	0	3	3	4	0	10
1399	2014-08-22	2014-08-01	MAC	2014	F+	SRG	M	AD	DOM	Post	A-	0	0	3	1	0	4
1400	2014-08-27	2014-08-01	MAC	2014	F+	SRG	M	AD	DOM	Post	A-	0	5	5	9	0	19
1401	2014-08-28	2014-08-01	MAC	2014	F+	SRG	M	AD	DOM	Post	A-	9	0	0	1	0	10
1402	2014-08-31	2014-08-01	MAC	2014	F+	SRG	M	AD	DOM	Post	A-	4	1	2	2	0	9
1403	2013-06-03	2013-06-01	SPO	2013	F+	TET	M	AD	DOM	Pre	A-	0	2	2	0	0	4
1404	2013-06-05	2013-06-01	SPO	2013	F+	TET	M	AD	DOM	Pre	A-	0	5	1	3	0	9
1405	2013-06-09	2013-06-01	SPO	2013	F+	TET	M	AD	DOM	Pre	A-	0	0	0	1	0	1
1406	2013-06-13	2013-06-01	SPO	2013	F+	TET	M	AD	DOM	Pre	A-	0	5	0	5	0	10
1407	2013-06-17	2013-06-01	SPO	2013	F+	TET	M	AD	DOM	Pre	A-	6	1	1	2	0	10
1410	2013-07-10	2013-07-01	SPO	2013	F+	TET	M	AD	DOM	Post	A+	3	0	2	1	0	6
1411	2013-07-12	2013-07-01	SPO	2013	F+	TET	M	AD	DOM	Post	A+	0	0	3	2	0	5
1412	2013-07-13	2013-07-01	SPO	2013	F+	TET	M	AD	DOM	Post	A+	1	4	2	2	0	9
1413	2013-07-14	2013-07-01	SPO	2013	F+	TET	M	AD	DOM	Post	A+	0	0	1	4	2	7
1414	2013-07-15	2013-07-01	SPO	2013	F+	TET	M	AD	DOM	Post	A+	3	7	0	0	0	10
1415	2013-07-16	2013-07-01	SPO	2013	F+	TET	M	AD	DOM	Post	A+	0	3	0	7	0	10
1416	2013-07-17	2013-07-01	SPO	2013	F+	TET	M	AD	DOM	Post	A+	0	0	0	7	0	7
1417	2013-07-18	2013-07-01	SPO	2013	F+	TET	M	AD	DOM	Post	A+	6	6	0	0	0	12
1418	2013-07-21	2013-07-01	SPO	2013	F+	TET	M	AD	DOM	Post	A+	5	0	3	0	0	8
1419	2013-07-22	2013-07-01	SPO	2013	F+	TET	M	AD	DOM	Post	A+	2	0	0	1	0	3
1420	2013-07-23	2013-07-01	SPO	2013	F+	TET	M	AD	DOM	Post	A+	9	1	0	0	0	10
1421	2013-07-28	2013-07-01	SPO	2013	F+	TET	M	AD	DOM	Post	A+	5	3	0	11	0	19
1422	2013-08-01	2013-08-01	SPO	2013	F+	TET	M	AD	DOM	Post	A+	0	0	1	7	2	10
1423	2013-08-02	2013-08-01	SPO	2013	F+	TET	M	AD	DOM	Post	A+	0	6	0	0	0	6
1424	2013-08-07	2013-08-01	SPO	2013	F+	TET	M	AD	DOM	Post	A+	1	8	1	2	0	12
1425	2013-08-10	2013-08-01	SPO	2013	F+	TET	M	AD	DOM	Post	A+	0	2	0	0	0	2
1426	2013-08-11	2013-08-01	SPO	2013	F+	TET	M	AD	DOM	Post	A+	0	7	0	1	0	8
1427	2013-08-12	2013-08-01	SPO	2013	F+	TET	M	AD	DOM	Post	A+	0	0	2	0	0	2
1428	2013-08-13	2013-08-01	SPO	2013	F+	TET	M	AD	DOM	Post	A+	4	3	3	0	0	10
1429	2013-08-14	2013-08-01	SPO	2013	F+	TET	M	AD	DOM	Post	A+	6	1	3	0	0	10
1430	2013-08-15	2013-08-01	SPO	2013	F+	TET	M	AD	DOM	Post	A+	10	0	0	0	0	10
1431	2013-08-17	2013-08-01	SPO	2013	F+	TET	M	AD	DOM	Post	A+	0	2	1	0	0	3
1432	2013-08-18	2013-08-01	SPO	2013	F+	TET	M	AD	DOM	Post	A+	0	0	0	1	0	1
1433	2013-08-19	2013-08-01	SPO	2013	F+	TET	M	AD	DOM	Post	A+	0	0	0	2	0	2
1434	2013-08-23	2013-08-01	SPO	2013	F+	TET	M	AD	DOM	Post	A+	1	0	2	0	0	3
1435	2013-08-24	2013-08-01	SPO	2013	F+	TET	M	AD	DOM	Post	A+	0	2	1	4	0	7
1436	2013-08-25	2013-08-01	SPO	2013	F+	TET	M	AD	DOM	Post	A+	0	4	0	1	0	5
1437	2013-08-26	2013-08-01	SPO	2013	F+	TET	M	AD	DOM	Post	A+	1	7	1	1	0	10
1438	2013-08-27	2013-08-01	SPO	2013	F+	TET	M	AD	DOM	Post	A+	0	1	0	9	0	10
1439	2013-08-30	2013-08-01	SPO	2013	F+	TET	M	AD	DOM	Post	A+	9	1	0	0	0	10
1440	2014-06-18	2014-06-01	SPO	2014	F-	TET	M	AD	DOM	Pre	A-	3	1	1	0	0	5
1441	2014-06-23	2014-06-01	SPO	2014	F-	TET	M	AD	DOM	Pre	A-	0	2	1	0	0	3
1442	2014-06-24	2014-06-01	SPO	2014	F-	TET	M	AD	DOM	Pre	A-	0	0	3	1	0	4
1443	2014-06-25	2014-06-01	SPO	2014	F-	TET	M	AD	DOM	Pre	A-	0	0	1	2	0	3
1444	2014-06-26	2014-06-01	SPO	2014	F-	TET	M	AD	DOM	Pre	A-	3	1	0	3	0	7
1445	2014-07-29	2014-07-01	SPO	2014	F-	TET	M	AD	DOM	Post	A-	0	0	4	11	0	15
1446	2013-05-23	2013-05-01	MAC	2013	F-	THE	F	AD	DOM	Pre	A-	13	1	1	1	0	16
1447	2013-05-27	2013-05-01	MAC	2013	F-	THE	F	AD	DOM	Pre	A-	0	10	2	2	2	16
1448	2013-05-29	2013-05-01	MAC	2013	F-	THE	F	AD	DOM	Pre	A-	1	1	0	1	1	4
1449	2013-05-31	2013-05-01	MAC	2013	F-	THE	F	AD	DOM	Pre	A-	0	0	0	0	17	17
1450	2013-06-03	2013-06-01	MAC	2013	F-	THE	F	AD	DOM	Pre	A-	0	4	5	1	0	10
1451	2013-06-06	2013-06-01	MAC	2013	F-	THE	F	AD	DOM	Pre	A-	3	0	1	0	0	4
1452	2013-06-18	2013-06-01	MAC	2013	F-	THE	F	AD	DOM	Pre	A-	9	8	1	1	0	19
1453	2013-06-19	2013-06-01	MAC	2013	F-	THE	F	AD	DOM	Pre	A-	0	8	5	3	0	16
1454	2013-06-27	2013-06-01	MAC	2013	F-	THE	F	AD	DOM	Pre	A-	0	1	6	2	0	9
1460	2013-07-05	2013-07-01	MAC	2013	F-	THE	F	AD	DOM	Post	A+	18	2	2	3	0	25
1461	2013-07-06	2013-07-01	MAC	2013	F-	THE	F	AD	DOM	Post	A+	0	7	0	2	0	9
1462	2013-07-07	2013-07-01	MAC	2013	F-	THE	F	AD	DOM	Post	A+	20	9	2	1	0	32
1463	2013-07-09	2013-07-01	MAC	2013	F-	THE	F	AD	DOM	Post	A+	0	9	0	0	0	9
1464	2013-07-11	2013-07-01	MAC	2013	F-	THE	F	AD	DOM	Post	A+	3	5	0	5	0	13
1465	2013-07-12	2013-07-01	MAC	2013	F-	THE	F	AD	DOM	Post	A+	0	5	4	0	0	9
1466	2013-07-13	2013-07-01	MAC	2013	F-	THE	F	AD	DOM	Post	A+	0	4	0	0	0	4
1467	2013-07-14	2013-07-01	MAC	2013	F-	THE	F	AD	DOM	Post	A+	11	11	1	0	0	23
1468	2013-07-15	2013-07-01	MAC	2013	F-	THE	F	AD	DOM	Post	A+	2	2	0	0	0	4
1469	2013-07-16	2013-07-01	MAC	2013	F-	THE	F	AD	DOM	Post	A+	4	2	2	4	0	12
1470	2013-07-18	2013-07-01	MAC	2013	F-	THE	F	AD	DOM	Post	A+	20	8	6	26	3	63
1471	2013-07-19	2013-07-01	MAC	2013	F-	THE	F	AD	DOM	Post	A+	1	5	2	20	0	28
1472	2013-07-21	2013-07-01	MAC	2013	F-	THE	F	AD	DOM	Post	A+	10	7	0	0	0	17
1473	2013-07-24	2013-07-01	MAC	2013	F-	THE	F	AD	DOM	Post	A+	0	6	0	0	0	6
1474	2013-07-25	2013-07-01	MAC	2013	F-	THE	F	AD	DOM	Post	A+	0	7	1	2	0	10
1475	2013-07-27	2013-07-01	MAC	2013	F-	THE	F	AD	DOM	Post	A+	9	0	0	1	0	10
1476	2013-07-30	2013-07-01	MAC	2013	F-	THE	F	AD	DOM	Post	A+	0	8	3	1	0	12
1477	2013-07-31	2013-07-01	MAC	2013	F-	THE	F	AD	DOM	Post	A+	7	6	2	6	0	21
1478	2013-08-01	2013-08-01	MAC	2013	F-	THE	F	AD	DOM	Post	A+	5	6	0	1	0	12
1479	2013-08-02	2013-08-01	MAC	2013	F-	THE	F	AD	DOM	Post	A+	7	7	0	2	0	16
1480	2013-08-03	2013-08-01	MAC	2013	F-	THE	F	AD	DOM	Post	A+	6	3	2	2	1	14
1481	2013-08-04	2013-08-01	MAC	2013	F-	THE	F	AD	DOM	Post	A+	3	1	1	1	0	6
1482	2013-08-05	2013-08-01	MAC	2013	F-	THE	F	AD	DOM	Post	A+	0	3	2	1	0	6
1483	2013-08-06	2013-08-01	MAC	2013	F-	THE	F	AD	DOM	Post	A+	2	10	2	1	0	15
1484	2013-08-07	2013-08-01	MAC	2013	F-	THE	F	AD	DOM	Post	A+	15	7	3	0	0	25
1485	2013-08-08	2013-08-01	MAC	2013	F-	THE	F	AD	DOM	Post	A+	0	2	2	5	0	9
1486	2013-08-09	2013-08-01	MAC	2013	F-	THE	F	AD	DOM	Post	A+	4	0	1	0	0	5
1487	2013-08-10	2013-08-01	MAC	2013	F-	THE	F	AD	DOM	Post	A+	0	11	1	2	0	14
1488	2013-08-11	2013-08-01	MAC	2013	F-	THE	F	AD	DOM	Post	A+	5	3	1	1	0	10
1489	2013-08-12	2013-08-01	MAC	2013	F-	THE	F	AD	DOM	Post	A+	7	13	0	0	0	20
1490	2013-08-15	2013-08-01	MAC	2013	F-	THE	F	AD	DOM	Post	A+	0	0	0	10	0	10
1491	2013-08-16	2013-08-01	MAC	2013	F-	THE	F	AD	DOM	Post	A+	2	9	1	1	0	13
1492	2013-08-17	2013-08-01	MAC	2013	F-	THE	F	AD	DOM	Post	A+	7	19	3	2	0	31
1493	2013-08-19	2013-08-01	MAC	2013	F-	THE	F	AD	DOM	Post	A+	5	2	1	2	0	10
1494	2013-08-20	2013-08-01	MAC	2013	F-	THE	F	AD	DOM	Post	A+	0	6	3	1	0	10
1495	2013-08-22	2013-08-01	MAC	2013	F-	THE	F	AD	DOM	Post	A+	10	3	1	0	0	14
1496	2013-08-23	2013-08-01	MAC	2013	F-	THE	F	AD	DOM	Post	A+	8	7	0	2	0	17
1497	2013-08-24	2013-08-01	MAC	2013	F-	THE	F	AD	DOM	Post	A+	10	9	0	0	0	19
1498	2013-08-25	2013-08-01	MAC	2013	F-	THE	F	AD	DOM	Post	A+	0	5	3	1	0	9
1499	2013-08-27	2013-08-01	MAC	2013	F-	THE	F	AD	DOM	Post	A+	0	8	0	0	0	8
1500	2014-05-15	2014-05-01	MAC	2014	F+	THE	F	AD	DOM	Pre	A-	0	6	1	2	0	9
1501	2014-05-16	2014-05-01	MAC	2014	F+	THE	F	AD	DOM	Pre	A-	4	2	6	5	1	18
1502	2014-05-19	2014-05-01	MAC	2014	F+	THE	F	AD	DOM	Pre	A-	0	0	2	0	0	2
1503	2014-05-23	2014-05-01	MAC	2014	F+	THE	F	AD	DOM	Pre	A-	0	1	0	0	0	1
1504	2014-05-26	2014-05-01	MAC	2014	F+	THE	F	AD	DOM	Pre	A-	10	1	1	0	0	12
1505	2014-05-29	2014-05-01	MAC	2014	F+	THE	F	AD	DOM	Pre	A-	6	1	1	0	0	8
1506	2014-05-30	2014-05-01	MAC	2014	F+	THE	F	AD	DOM	Pre	A-	0	5	1	3	0	9
1507	2014-06-01	2014-06-01	MAC	2014	F+	THE	F	AD	DOM	Pre	A-	0	0	1	8	0	9
1508	2014-06-02	2014-06-01	MAC	2014	F+	THE	F	AD	DOM	Pre	A-	5	1	0	4	0	10
1509	2014-06-04	2014-06-01	MAC	2014	F+	THE	F	AD	DOM	Pre	A-	0	1	3	2	0	6
1510	2014-06-06	2014-06-01	MAC	2014	F+	THE	F	AD	DOM	Pre	A-	0	2	2	2	0	6
1511	2014-06-08	2014-06-01	MAC	2014	F+	THE	F	AD	DOM	Pre	A-	0	0	2	4	0	6
1512	2014-06-12	2014-06-01	MAC	2014	F+	THE	F	AD	DOM	Pre	A-	1	2	0	0	0	3
1513	2014-06-16	2014-06-01	MAC	2014	F+	THE	F	AD	DOM	Pre	A-	0	3	1	0	0	4
1514	2014-06-19	2014-06-01	MAC	2014	F+	THE	F	AD	DOM	Pre	A-	1	0	1	1	0	3
1515	2014-06-20	2014-06-01	MAC	2014	F+	THE	F	AD	DOM	Pre	A-	0	1	1	0	0	2
1516	2014-06-21	2014-06-01	MAC	2014	F+	THE	F	AD	DOM	Pre	A-	1	4	3	3	0	11
1517	2014-06-23	2014-06-01	MAC	2014	F+	THE	F	AD	DOM	Pre	A-	0	4	2	1	0	7
1518	2014-06-25	2014-06-01	MAC	2014	F+	THE	F	AD	DOM	Pre	A-	1	3	0	2	0	6
1519	2014-06-26	2014-06-01	MAC	2014	F+	THE	F	AD	DOM	Pre	A-	2	10	0	1	0	13
1520	2014-06-28	2014-06-01	MAC	2014	F+	THE	F	AD	DOM	Pre	A-	0	0	2	1	0	3
1521	2014-06-29	2014-06-01	MAC	2014	F+	THE	F	AD	DOM	Pre	A-	0	2	0	2	0	4
1522	2014-07-01	2014-07-01	MAC	2014	F+	THE	F	AD	DOM	Pre	A-	1	1	4	8	0	14
1523	2014-07-03	2014-07-01	MAC	2014	F+	THE	F	AD	DOM	Pre	A-	4	2	1	1	0	8
1524	2014-07-05	2014-07-01	MAC	2014	F+	THE	F	AD	DOM	Pre	A-	0	3	2	4	0	9
1525	2014-07-13	2014-07-01	MAC	2014	F+	THE	F	AD	DOM	Pre	A-	0	4	9	25	0	38
1526	2014-07-14	2014-07-01	MAC	2014	F+	THE	F	AD	DOM	Pre	A-	0	0	0	0	18	18
1529	2014-07-23	2014-07-01	MAC	2014	F+	THE	F	AD	DOM	Post	A-	2	0	1	4	0	7
1530	2014-07-24	2014-07-01	MAC	2014	F+	THE	F	AD	DOM	Post	A-	3	0	1	0	0	4
1531	2014-07-27	2014-07-01	MAC	2014	F+	THE	F	AD	DOM	Post	A-	1	3	3	3	0	10
1532	2014-07-28	2014-07-01	MAC	2014	F+	THE	F	AD	DOM	Post	A-	0	2	1	2	0	5
1533	2014-07-29	2014-07-01	MAC	2014	F+	THE	F	AD	DOM	Post	A-	1	1	0	3	0	5
1534	2014-07-30	2014-07-01	MAC	2014	F+	THE	F	AD	DOM	Post	A-	0	0	6	3	0	9
1535	2014-07-31	2014-07-01	MAC	2014	F+	THE	F	AD	DOM	Post	A-	2	5	0	3	0	10
1536	2014-08-01	2014-08-01	MAC	2014	F+	THE	F	AD	DOM	Post	A-	0	0	5	5	0	10
1537	2014-08-02	2014-08-01	MAC	2014	F+	THE	F	AD	DOM	Post	A-	0	6	2	2	0	10
1538	2014-08-03	2014-08-01	MAC	2014	F+	THE	F	AD	DOM	Post	A-	0	1	7	10	4	22
1539	2014-08-04	2014-08-01	MAC	2014	F+	THE	F	AD	DOM	Post	A-	0	1	3	1	0	5
1540	2014-08-05	2014-08-01	MAC	2014	F+	THE	F	AD	DOM	Post	A-	2	1	2	4	0	9
1541	2014-08-06	2014-08-01	MAC	2014	F+	THE	F	AD	DOM	Post	A-	0	0	2	3	0	5
1542	2014-08-07	2014-08-01	MAC	2014	F+	THE	F	AD	DOM	Post	A-	0	0	0	4	1	5
1543	2014-08-08	2014-08-01	MAC	2014	F+	THE	F	AD	DOM	Post	A-	2	2	3	1	0	8
1544	2014-08-09	2014-08-01	MAC	2014	F+	THE	F	AD	DOM	Post	A-	0	9	1	0	0	10
1545	2014-08-10	2014-08-01	MAC	2014	F+	THE	F	AD	DOM	Post	A-	3	7	2	2	0	14
1546	2014-08-11	2014-08-01	MAC	2014	F+	THE	F	AD	DOM	Post	A-	0	4	1	1	19	25
1547	2014-08-12	2014-08-01	MAC	2014	F+	THE	F	AD	DOM	Post	A-	0	4	2	3	25	34
1548	2014-08-13	2014-08-01	MAC	2014	F+	THE	F	AD	DOM	Post	A-	0	0	1	8	0	9
1549	2014-08-16	2014-08-01	MAC	2014	F+	THE	F	AD	DOM	Post	A-	1	1	2	2	0	6
1550	2014-08-20	2014-08-01	MAC	2014	F+	THE	F	AD	DOM	Post	A-	0	0	2	6	0	8
1551	2014-08-22	2014-08-01	MAC	2014	F+	THE	F	AD	DOM	Post	A-	1	3	3	9	7	23
1552	2014-08-27	2014-08-01	MAC	2014	F+	THE	F	AD	DOM	Post	A-	0	5	2	3	0	10
1553	2013-06-06	2013-06-01	MAC	2013	F-	TIT	M	AD	SUB	Pre	A-	0	0	2	1	0	3
1554	2013-06-09	2013-06-01	MAC	2013	F-	TIT	M	AD	SUB	Pre	A-	0	4	1	0	0	5
1555	2013-06-16	2013-06-01	MAC	2013	F-	TIT	M	AD	SUB	Pre	A-	8	3	0	0	0	11
1558	2013-06-25	2013-06-01	MAC	2013	F-	TIT	M	AD	SUB	Post	A+	7	0	3	0	0	10
1559	2013-07-01	2013-07-01	MAC	2013	F-	TIT	M	AD	SUB	Post	A+	0	9	1	0	0	10
1560	2013-07-05	2013-07-01	MAC	2013	F-	TIT	M	AD	SUB	Post	A+	6	3	0	2	0	11
1561	2013-07-07	2013-07-01	MAC	2013	F-	TIT	M	AD	SUB	Post	A+	1	1	0	0	0	2
1562	2013-07-10	2013-07-01	MAC	2013	F-	TIT	M	AD	SUB	Post	A+	9	1	0	0	0	10
1563	2013-07-24	2013-07-01	MAC	2013	F-	TIT	M	AD	SUB	Post	A+	5	0	2	1	0	8
1564	2013-07-28	2013-07-01	MAC	2013	F-	TIT	M	AD	SUB	Post	A+	4	0	0	5	0	9
1565	2013-07-31	2013-07-01	MAC	2013	F-	TIT	M	AD	SUB	Post	A+	10	0	0	0	0	10
1566	2013-08-02	2013-08-01	MAC	2013	F-	TIT	M	AD	SUB	Post	A+	10	0	0	0	0	10
1567	2013-08-28	2013-08-01	MAC	2013	F-	TIT	M	AD	SUB	Post	A+	0	1	1	0	0	2
1568	2013-06-03	2013-06-01	SPO	2013	F+	TRU	M	AD	DOM	Pre	A-	23	1	4	0	0	28
1569	2013-06-08	2013-06-01	SPO	2013	F+	TRU	M	AD	DOM	Pre	A-	0	3	1	0	0	4
1570	2013-06-09	2013-06-01	SPO	2013	F+	TRU	M	AD	DOM	Pre	A-	0	1	3	0	0	4
1571	2013-06-10	2013-06-01	SPO	2013	F+	TRU	M	AD	DOM	Pre	A-	18	0	0	0	0	18
1572	2013-06-11	2013-06-01	SPO	2013	F+	TRU	M	AD	DOM	Pre	A-	6	0	4	3	0	13
1573	2013-06-12	2013-06-01	SPO	2013	F+	TRU	M	AD	DOM	Pre	A-	0	4	0	7	0	11
1574	2013-06-15	2013-06-01	SPO	2013	F+	TRU	M	AD	DOM	Pre	A-	5	0	1	3	0	9
1575	2013-06-16	2013-06-01	SPO	2013	F+	TRU	M	AD	DOM	Pre	A-	9	4	0	1	0	14
1576	2013-06-18	2013-06-01	SPO	2013	F+	TRU	M	AD	DOM	Pre	A-	16	1	3	1	0	21
1577	2013-06-25	2013-06-01	SPO	2013	F+	TRU	M	AD	DOM	Pre	A-	0	0	4	1	0	5
1578	2013-06-26	2013-06-01	SPO	2013	F+	TRU	M	AD	DOM	Pre	A-	0	2	1	2	0	5
1583	2013-07-04	2013-07-01	SPO	2013	F+	TRU	M	AD	DOM	Post	A-	8	1	0	1	0	10
1584	2013-07-05	2013-07-01	SPO	2013	F+	TRU	M	AD	DOM	Post	A-	9	10	3	0	0	22
1585	2013-07-06	2013-07-01	SPO	2013	F+	TRU	M	AD	DOM	Post	A-	10	4	7	2	0	23
1586	2013-07-07	2013-07-01	SPO	2013	F+	TRU	M	AD	DOM	Post	A-	0	7	2	1	0	10
1587	2013-07-08	2013-07-01	SPO	2013	F+	TRU	M	AD	DOM	Post	A-	2	1	4	2	0	9
1588	2013-07-09	2013-07-01	SPO	2013	F+	TRU	M	AD	DOM	Post	A-	0	3	1	0	0	4
1589	2013-07-10	2013-07-01	SPO	2013	F+	TRU	M	AD	DOM	Post	A-	3	1	5	2	0	11
1590	2013-07-11	2013-07-01	SPO	2013	F+	TRU	M	AD	DOM	Post	A-	5	3	3	7	0	18
1591	2013-07-13	2013-07-01	SPO	2013	F+	TRU	M	AD	DOM	Post	A-	4	5	1	4	0	14
1592	2013-07-14	2013-07-01	SPO	2013	F+	TRU	M	AD	DOM	Post	A-	17	0	1	3	0	21
1593	2013-07-15	2013-07-01	SPO	2013	F+	TRU	M	AD	DOM	Post	A-	4	2	4	0	0	10
1594	2013-07-16	2013-07-01	SPO	2013	F+	TRU	M	AD	DOM	Post	A-	1	4	3	12	0	20
1595	2013-07-17	2013-07-01	SPO	2013	F+	TRU	M	AD	DOM	Post	A-	6	2	1	2	0	11
1596	2013-07-18	2013-07-01	SPO	2013	F+	TRU	M	AD	DOM	Post	A-	0	4	7	0	0	11
1597	2013-07-20	2013-07-01	SPO	2013	F+	TRU	M	AD	DOM	Post	A-	4	5	3	1	0	13
1598	2013-07-21	2013-07-01	SPO	2013	F+	TRU	M	AD	DOM	Post	A-	7	4	2	2	0	15
1599	2013-07-22	2013-07-01	SPO	2013	F+	TRU	M	AD	DOM	Post	A-	3	6	1	0	0	10
1600	2013-07-23	2013-07-01	SPO	2013	F+	TRU	M	AD	DOM	Post	A-	10	1	0	9	0	20
1601	2013-07-24	2013-07-01	SPO	2013	F+	TRU	M	AD	DOM	Post	A-	3	0	0	0	0	3
1602	2013-07-25	2013-07-01	SPO	2013	F+	TRU	M	AD	DOM	Post	A-	0	0	1	1	0	2
1603	2013-07-28	2013-07-01	SPO	2013	F+	TRU	M	AD	DOM	Post	A-	1	8	3	6	0	18
1604	2013-07-29	2013-07-01	SPO	2013	F+	TRU	M	AD	DOM	Post	A-	10	0	0	0	0	10
1605	2013-07-31	2013-07-01	SPO	2013	F+	TRU	M	AD	DOM	Post	A-	0	6	1	3	0	10
1606	2013-08-01	2013-08-01	SPO	2013	F+	TRU	M	AD	DOM	Post	A-	0	0	0	10	0	10
1607	2013-08-03	2013-08-01	SPO	2013	F+	TRU	M	AD	DOM	Post	A-	2	0	3	2	0	7
1608	2013-08-04	2013-08-01	SPO	2013	F+	TRU	M	AD	DOM	Post	A-	1	6	0	0	3	10
1609	2013-08-07	2013-08-01	SPO	2013	F+	TRU	M	AD	DOM	Post	A-	0	1	1	2	2	6
1610	2013-08-09	2013-08-01	SPO	2013	F+	TRU	M	AD	DOM	Post	A-	0	10	3	3	0	16
1611	2013-08-10	2013-08-01	SPO	2013	F+	TRU	M	AD	DOM	Post	A-	14	7	2	1	0	24
1612	2013-08-12	2013-08-01	SPO	2013	F+	TRU	M	AD	DOM	Post	A-	15	0	0	0	0	15
1613	2013-08-13	2013-08-01	SPO	2013	F+	TRU	M	AD	DOM	Post	A-	2	4	3	1	0	10
1614	2013-08-14	2013-08-01	SPO	2013	F+	TRU	M	AD	DOM	Post	A-	10	0	0	0	0	10
1615	2013-08-16	2013-08-01	SPO	2013	F+	TRU	M	AD	DOM	Post	A-	8	0	1	1	0	10
1616	2013-08-17	2013-08-01	SPO	2013	F+	TRU	M	AD	DOM	Post	A-	2	2	3	0	0	7
1617	2013-08-18	2013-08-01	SPO	2013	F+	TRU	M	AD	DOM	Post	A-	18	0	2	3	0	23
1618	2013-08-19	2013-08-01	SPO	2013	F+	TRU	M	AD	DOM	Post	A-	11	0	0	0	0	11
1619	2013-08-20	2013-08-01	SPO	2013	F+	TRU	M	AD	DOM	Post	A-	3	1	7	3	0	14
1620	2013-08-23	2013-08-01	SPO	2013	F+	TRU	M	AD	DOM	Post	A-	16	0	2	1	0	19
1621	2013-08-24	2013-08-01	SPO	2013	F+	TRU	M	AD	DOM	Post	A-	1	6	0	3	0	10
1622	2013-08-25	2013-08-01	SPO	2013	F+	TRU	M	AD	DOM	Post	A-	19	0	0	0	0	19
1623	2013-08-26	2013-08-01	SPO	2013	F+	TRU	M	AD	DOM	Post	A-	20	5	1	2	0	28
1624	2013-08-27	2013-08-01	SPO	2013	F+	TRU	M	AD	DOM	Post	A-	0	3	3	4	0	10
1625	2013-08-28	2013-08-01	SPO	2013	F+	TRU	M	AD	DOM	Post	A-	0	2	2	0	0	4
1626	2013-08-30	2013-08-01	SPO	2013	F+	TRU	M	AD	DOM	Post	A-	2	3	3	6	0	14
1627	2014-05-09	2014-05-01	SPO	2014	F-	TRU	M	AD	DOM	Pre	A-	0	1	3	0	0	4
1628	2014-06-04	2014-06-01	SPO	2014	F-	TRU	M	AD	DOM	Pre	A-	7	0	1	0	0	8
1629	2014-06-07	2014-06-01	SPO	2014	F-	TRU	M	AD	DOM	Pre	A-	0	5	5	0	0	10
1630	2014-06-10	2014-06-01	SPO	2014	F-	TRU	M	AD	DOM	Pre	A-	0	1	1	1	0	3
1631	2014-06-18	2014-06-01	SPO	2014	F-	TRU	M	AD	DOM	Pre	A-	2	3	0	0	0	5
1632	2014-06-21	2014-06-01	SPO	2014	F-	TRU	M	AD	DOM	Pre	A-	5	0	3	0	0	8
1633	2014-07-04	2014-07-01	SPO	2014	F-	TRU	M	AD	DOM	Pre	A-	0	0	3	15	0	18
1634	2014-07-05	2014-07-01	SPO	2014	F-	TRU	M	AD	DOM	Pre	A-	0	0	0	12	0	12
1635	2014-07-06	2014-07-01	SPO	2014	F-	TRU	M	AD	DOM	Pre	A-	1	0	4	2	0	7
1636	2014-07-09	2014-07-01	SPO	2014	F-	TRU	M	AD	DOM	Pre	A-	0	0	1	5	0	6
1637	2014-07-14	2014-07-01	SPO	2014	F-	TRU	M	AD	DOM	Pre	A-	2	0	5	2	0	9
1638	2014-07-15	2014-07-01	SPO	2014	F-	TRU	M	AD	DOM	Pre	A-	0	0	1	2	0	3
1643	2014-07-26	2014-07-01	SPO	2014	F-	TRU	M	AD	DOM	Post	A+	1	3	0	6	0	10
1644	2014-07-31	2014-07-01	SPO	2014	F-	TRU	M	AD	DOM	Post	A+	1	2	4	7	0	14
1645	2014-08-01	2014-08-01	SPO	2014	F-	TRU	M	AD	DOM	Post	A+	15	1	1	0	0	17
1646	2014-08-06	2014-08-01	SPO	2014	F-	TRU	M	AD	DOM	Post	A+	0	0	0	10	0	10
1647	2014-08-07	2014-08-01	SPO	2014	F-	TRU	M	AD	DOM	Post	A+	0	0	1	6	0	7
1648	2014-08-08	2014-08-01	SPO	2014	F-	TRU	M	AD	DOM	Post	A+	0	0	5	2	0	7
1649	2014-08-09	2014-08-01	SPO	2014	F-	TRU	M	AD	DOM	Post	A+	0	1	1	4	0	6
1650	2014-08-15	2014-08-01	SPO	2014	F-	TRU	M	AD	DOM	Post	A+	0	0	0	10	0	10
1651	2013-05-06	2013-05-01	MAC	2013	F-	YOL	F	AD	SUB	Pre	A-	5	1	0	0	0	6
1652	2013-05-22	2013-05-01	MAC	2013	F-	YOL	F	AD	SUB	Pre	A-	0	6	2	1	0	9
1653	2013-05-24	2013-05-01	MAC	2013	F-	YOL	F	AD	SUB	Pre	A-	0	4	1	0	0	5
1654	2013-05-29	2013-05-01	MAC	2013	F-	YOL	F	AD	SUB	Pre	A-	2	0	1	2	0	5
1655	2013-06-01	2013-06-01	MAC	2013	F-	YOL	F	AD	SUB	Pre	A-	0	1	2	0	0	3
1656	2013-06-02	2013-06-01	MAC	2013	F-	YOL	F	AD	SUB	Pre	A-	1	3	0	1	0	5
1657	2013-06-05	2013-06-01	MAC	2013	F-	YOL	F	AD	SUB	Pre	A-	0	4	1	1	0	6
1658	2013-06-22	2013-06-01	MAC	2013	F-	YOL	F	AD	SUB	Pre	A-	0	3	0	0	0	3
1659	2013-06-26	2013-06-01	MAC	2013	F-	YOL	F	AD	SUB	Pre	A-	0	1	5	3	0	9
1665	2013-07-05	2013-07-01	MAC	2013	F-	YOL	F	AD	SUB	Post	A-	1	2	2	0	0	5
1666	2013-07-06	2013-07-01	MAC	2013	F-	YOL	F	AD	SUB	Post	A-	12	0	3	1	0	16
1667	2013-07-07	2013-07-01	MAC	2013	F-	YOL	F	AD	SUB	Post	A-	0	2	0	0	0	2
1668	2013-07-08	2013-07-01	MAC	2013	F-	YOL	F	AD	SUB	Post	A-	0	11	0	2	0	13
1669	2013-07-09	2013-07-01	MAC	2013	F-	YOL	F	AD	SUB	Post	A-	0	3	0	1	0	4
1670	2013-07-10	2013-07-01	MAC	2013	F-	YOL	F	AD	SUB	Post	A-	12	4	1	1	0	18
1671	2013-07-13	2013-07-01	MAC	2013	F-	YOL	F	AD	SUB	Post	A-	0	13	1	0	0	14
1672	2013-07-16	2013-07-01	MAC	2013	F-	YOL	F	AD	SUB	Post	A-	5	1	0	0	0	6
1673	2013-07-17	2013-07-01	MAC	2013	F-	YOL	F	AD	SUB	Post	A-	0	9	0	1	0	10
1674	2013-07-18	2013-07-01	MAC	2013	F-	YOL	F	AD	SUB	Post	A-	1	2	0	1	0	4
1675	2013-07-19	2013-07-01	MAC	2013	F-	YOL	F	AD	SUB	Post	A-	10	4	1	0	0	15
1676	2013-07-22	2013-07-01	MAC	2013	F-	YOL	F	AD	SUB	Post	A-	0	3	0	0	0	3
1677	2013-07-23	2013-07-01	MAC	2013	F-	YOL	F	AD	SUB	Post	A-	6	1	2	1	0	10
1678	2013-07-24	2013-07-01	MAC	2013	F-	YOL	F	AD	SUB	Post	A-	20	3	0	0	0	23
1679	2013-07-26	2013-07-01	MAC	2013	F-	YOL	F	AD	SUB	Post	A-	20	2	5	2	0	29
1680	2013-07-29	2013-07-01	MAC	2013	F-	YOL	F	AD	SUB	Post	A-	4	1	0	0	0	5
1681	2013-07-30	2013-07-01	MAC	2013	F-	YOL	F	AD	SUB	Post	A-	0	6	1	2	0	9
1682	2013-08-01	2013-08-01	MAC	2013	F-	YOL	F	AD	SUB	Post	A-	10	0	0	0	0	10
1683	2013-08-02	2013-08-01	MAC	2013	F-	YOL	F	AD	SUB	Post	A-	8	1	0	1	0	10
1684	2013-08-03	2013-08-01	MAC	2013	F-	YOL	F	AD	SUB	Post	A-	0	8	0	0	0	8
1685	2013-08-04	2013-08-01	MAC	2013	F-	YOL	F	AD	SUB	Post	A-	0	8	0	0	0	8
1686	2013-08-05	2013-08-01	MAC	2013	F-	YOL	F	AD	SUB	Post	A-	0	8	0	0	0	8
1687	2013-08-07	2013-08-01	MAC	2013	F-	YOL	F	AD	SUB	Post	A-	12	3	3	2	0	20
1688	2013-08-08	2013-08-01	MAC	2013	F-	YOL	F	AD	SUB	Post	A-	0	1	0	1	0	2
1689	2013-08-09	2013-08-01	MAC	2013	F-	YOL	F	AD	SUB	Post	A-	0	0	1	1	0	2
1690	2013-08-10	2013-08-01	MAC	2013	F-	YOL	F	AD	SUB	Post	A-	1	0	1	0	0	2
1691	2013-08-11	2013-08-01	MAC	2013	F-	YOL	F	AD	SUB	Post	A-	9	0	1	1	0	11
1692	2013-08-13	2013-08-01	MAC	2013	F-	YOL	F	AD	SUB	Post	A-	2	14	1	0	0	17
1693	2013-08-14	2013-08-01	MAC	2013	F-	YOL	F	AD	SUB	Post	A-	0	9	0	1	0	10
1694	2013-08-15	2013-08-01	MAC	2013	F-	YOL	F	AD	SUB	Post	A-	0	4	0	0	0	4
1695	2013-08-16	2013-08-01	MAC	2013	F-	YOL	F	AD	SUB	Post	A-	3	3	2	2	0	10
1696	2013-08-17	2013-08-01	MAC	2013	F-	YOL	F	AD	SUB	Post	A-	0	5	6	3	0	14
1697	2013-08-19	2013-08-01	MAC	2013	F-	YOL	F	AD	SUB	Post	A-	0	1	0	0	0	1
1698	2013-08-20	2013-08-01	MAC	2013	F-	YOL	F	AD	SUB	Post	A-	0	9	1	1	0	11
1699	2013-08-21	2013-08-01	MAC	2013	F-	YOL	F	AD	SUB	Post	A-	5	1	0	0	0	6
1700	2013-08-23	2013-08-01	MAC	2013	F-	YOL	F	AD	SUB	Post	A-	0	13	7	0	0	20
1701	2013-08-24	2013-08-01	MAC	2013	F-	YOL	F	AD	SUB	Post	A-	5	3	3	0	0	11
1702	2013-08-27	2013-08-01	MAC	2013	F-	YOL	F	AD	SUB	Post	A-	0	3	0	0	0	3
1703	2013-08-28	2013-08-01	MAC	2013	F-	YOL	F	AD	SUB	Post	A-	0	3	2	0	0	5
1704	2013-08-31	2013-08-01	MAC	2013	F-	YOL	F	AD	SUB	Post	A-	0	7	2	1	0	10

## Sheet: Centrality (degree) data 
N_obs	ind	sex	rank	group	year	phase	treatment	provisioning	degree
1	CRD	F	SUB	MAC	2013	Pre	A-	F-	2
2	EDU	M	DOM	MAC	2013	Pre	A-	F-	2
3	ERN	M	DOM	MAC	2013	Pre	A-	F-	6
4	EST	F	DOM	MAC	2013	Pre	A-	F-	5
5	FEN	F	SUB	MAC	2013	Pre	A-	F-	4
6	ING	F	SUB	MAC	2013	Pre	A-	F-	4
7	MAV	M	SUB	MAC	2013	Pre	A-	F-	2
8	MAW	F	SUB	MAC	2013	Pre	A-	F-	0
9	MGO	M	SUB	MAC	2013	Pre	A-	F-	0
10	OFE	F	SUB	MAC	2013	Pre	A-	F-	3
11	RIC	M	SUB	MAC	2013	Pre	A-	F-	1
12	SOL	F	SUB	MAC	2013	Pre	A-	F-	2
13	SRG	M	DOM	MAC	2013	Pre	A-	F-	5
14	SRP	M	SUB	MAC	2013	Pre	A-	F-	0
15	THE	F	DOM	MAC	2013	Pre	A-	F-	4
16	TIT	M	SUB	MAC	2013	Pre	A-	F-	2
17	YOL	F	SUB	MAC	2013	Pre	A-	F-	4
18	CRD	F	SUB	MAC	2013	Post	A-	F-	10
19	EDU	M	DOM	MAC	2013	Post	A+	F-	14
20	ERN	M	DOM	MAC	2013	Post	A-	F-	13
21	EST	F	DOM	MAC	2013	Post	A+	F-	13
22	FEN	F	SUB	MAC	2013	Post	A-	F-	8
23	ING	F	SUB	MAC	2013	Post	A+	F-	11
24	MAV	M	SUB	MAC	2013	Post	A-	F-	9
25	MAW	F	SUB	MAC	2013	Post	A-	F-	10
26	MGO	M	SUB	MAC	2013	Post	A-	F-	6
27	OFE	F	SUB	MAC	2013	Post	A+	F-	11
28	RIC	M	SUB	MAC	2013	Post	A-	F-	7
29	SOL	F	SUB	MAC	2013	Post	A-	F-	12
30	SRG	M	DOM	MAC	2013	Post	A+	F-	11
31	SRP	M	SUB	MAC	2013	Post	A-	F-	2
32	THE	F	DOM	MAC	2013	Post	A+	F-	15
33	TIT	M	SUB	MAC	2013	Post	A+	F-	6
34	YOL	F	SUB	MAC	2013	Post	A-	F-	14
35	BOR	M	SUB	MAC	2014	Pre	A-	F+	0
36	CRD	F	SUB	MAC	2014	Pre	A-	F+	7
37	EDU	M	DOM	MAC	2014	Pre	A-	F+	3
38	ERN	M	DOM	MAC	2014	Pre	A-	F+	10
39	EST	F	DOM	MAC	2014	Pre	A-	F+	7
40	FEN	F	SUB	MAC	2014	Pre	A-	F+	3
41	HOR	M	SUB	MAC	2014	Pre	A-	F+	0
42	ING	F	SUB	MAC	2014	Pre	A-	F+	9
43	MAV	M	SUB	MAC	2014	Pre	A-	F+	5
44	MAW	F	SUB	MAC	2014	Pre	A-	F+	7
45	OFE	F	SUB	MAC	2014	Pre	A-	F+	2
46	RIC	M	SUB	MAC	2014	Pre	A-	F+	8
47	SOL	F	SUB	MAC	2014	Pre	A-	F+	9
48	SRG	M	DOM	MAC	2014	Pre	A-	F+	9
49	SRP	M	SUB	MAC	2014	Pre	A-	F+	0
50	THE	F	DOM	MAC	2014	Pre	A-	F+	8
51	BOR	M	SUB	MAC	2014	Post	A-	F+	0
52	CRD	F	SUB	MAC	2014	Post	A+	F+	6
53	EDU	M	DOM	MAC	2014	Post	A-	F+	9
54	ERN	M	DOM	MAC	2014	Post	A+	F+	6
55	EST	F	DOM	MAC	2014	Post	A-	F+	8
56	FEN	F	SUB	MAC	2014	Post	A-	F+	0
57	HOR	M	SUB	MAC	2014	Post	A-	F+	0
58	ING	F	SUB	MAC	2014	Post	A-	F+	9
59	MAV	M	SUB	MAC	2014	Post	A-	F+	6
60	MAW	F	SUB	MAC	2014	Post	A+	F+	8
61	OFE	F	SUB	MAC	2014	Post	A-	F+	4
62	RIC	M	SUB	MAC	2014	Post	A+	F+	9
63	SOL	F	SUB	MAC	2014	Post	A+	F+	7
64	SRG	M	DOM	MAC	2014	Post	A-	F+	8
65	SRP	M	SUB	MAC	2014	Post	A-	F+	0
66	THE	F	DOM	MAC	2014	Post	A-	F+	8
67	BIA	F	DOM	SPO	2013	Pre	A-	F+	2
68	DAN	M	SUB	SPO	2013	Pre	A-	F+	3
69	EVA	F	SUB	SPO	2013	Pre	A-	F+	3
70	FRA	F	SUB	SPO	2013	Pre	A-	F+	1
71	JOS	F	SUB	SPO	2013	Pre	A-	F+	4
72	RIN	M	DOM	SPO	2013	Pre	A-	F+	1
73	TET	M	DOM	SPO	2013	Pre	A-	F+	1
74	TRU	M	DOM	SPO	2013	Pre	A-	F+	5
75	BIA	F	DOM	SPO	2013	Post	A-	F+	6
76	DAN	M	SUB	SPO	2013	Post	A-	F+	6
77	EVA	F	SUB	SPO	2013	Post	A+	F+	7
78	FRA	F	SUB	SPO	2013	Post	A-	F+	5
79	JOS	F	SUB	SPO	2013	Post	A+	F+	5
80	RIN	M	DOM	SPO	2013	Post	A-	F+	3
81	TET	M	DOM	SPO	2013	Post	A+	F+	0
82	TRU	M	DOM	SPO	2013	Post	A-	F+	5
83	BIA	F	DOM	SPO	2014	Pre	A-	F-	3
84	CAM	M	SUB	SPO	2014	Pre	A-	F-	0
85	DAN	F	SUB	SPO	2014	Pre	A-	F-	1
86	EVA	F	SUB	SPO	2014	Pre	A-	F-	3
87	FRA	F	SUB	SPO	2014	Pre	A-	F-	0
88	JOS	F	SUB	SPO	2014	Pre	A-	F-	2
89	RIN	M	DOM	SPO	2014	Pre	A-	F-	2
90	ROB	M	DOM	SPO	2014	Pre	A-	F-	0
91	TET	M	DOM	SPO	2014	Pre	A-	F-	1
92	TRU	M	DOM	SPO	2014	Pre	A-	F-	4
93	BIA	F	DOM	SPO	2014	Post	A+	F-	4
94	CAM	M	SUB	SPO	2014	Post	A-	F-	1
95	DAN	F	SUB	SPO	2014	Post	A+	F-	4
96	EVA	F	SUB	SPO	2014	Post	A-	F-	4
97	FRA	F	SUB	SPO	2014	Post	A-	F-	0
98	JOS	F	SUB	SPO	2014	Post	A-	F-	6
99	RIN	M	DOM	SPO	2014	Post	A+	F-	3
100	ROB	M	DOM	SPO	2014	Post	A-	F-	1
101	TET	M	DOM	SPO	2014	Post	A-	F-	0
102	TRU	M	DOM	SPO	2014	Post	A+	F-	4

## Sheet: Centrality(eigen) data
N_obs	ind	sex	rank	group	year	phase	treatment	provisioning	eigenvector
1	CRD	F	SUB	MAC	2013	Pre	A-	F-	0.262707
2	EDU	M	DOM	MAC	2013	Pre	A-	F-	0.00693109
3	ERN	M	DOM	MAC	2013	Pre	A-	F-	1
4	EST	F	DOM	MAC	2013	Pre	A-	F-	0.984194
5	FEN	F	SUB	MAC	2013	Pre	A-	F-	0.0650832
6	ING	F	SUB	MAC	2013	Pre	A-	F-	0.106106
7	MAV	M	SUB	MAC	2013	Pre	A-	F-	0.00652037
8	MAW	F	SUB	MAC	2013	Pre	A-	F-	0
9	MGO	M	SUB	MAC	2013	Pre	A-	F-	0
10	OFE	F	SUB	MAC	2013	Pre	A-	F-	0.033621
11	RIC	M	SUB	MAC	2013	Pre	A-	F-	0.0740399
12	SOL	F	SUB	MAC	2013	Pre	A-	F-	0.0341419
13	SRG	M	DOM	MAC	2013	Pre	A-	F-	0.150125
14	SRP	M	SUB	MAC	2013	Pre	A-	F-	0
15	THE	F	DOM	MAC	2013	Pre	A-	F-	0.584496
16	TIT	M	SUB	MAC	2013	Pre	A-	F-	0.012853
17	YOL	F	SUB	MAC	2013	Pre	A-	F-	0.0785329
18	CRD	F	SUB	MAC	2013	Post	A-	F-	0.215233
19	EDU	M	DOM	MAC	2013	Post	A+	F-	0.345601
20	ERN	M	DOM	MAC	2013	Post	A-	F-	0.880358
21	EST	F	DOM	MAC	2013	Post	A+	F-	1
22	FEN	F	SUB	MAC	2013	Post	A-	F-	0.142406
23	ING	F	SUB	MAC	2013	Post	A+	F-	0.552754
24	MAV	M	SUB	MAC	2013	Post	A-	F-	0.30777
25	MAW	F	SUB	MAC	2013	Post	A-	F-	0.170315
26	MGO	M	SUB	MAC	2013	Post	A-	F-	0.199407
27	OFE	F	SUB	MAC	2013	Post	A+	F-	0.527816
28	RIC	M	SUB	MAC	2013	Post	A-	F-	0.126384
29	SOL	F	SUB	MAC	2013	Post	A-	F-	0.266358
30	SRG	M	DOM	MAC	2013	Post	A+	F-	0.302737
31	SRP	M	SUB	MAC	2013	Post	A-	F-	0.022934
32	THE	F	DOM	MAC	2013	Post	A+	F-	0.781236
33	TIT	M	SUB	MAC	2013	Post	A+	F-	0.100883
34	YOL	F	SUB	MAC	2013	Post	A-	F-	0.446475
35	BOR	M	SUB	MAC	2014	Pre	A-	F+	0
36	CRD	F	SUB	MAC	2014	Pre	A-	F+	0.224901
37	EDU	M	DOM	MAC	2014	Pre	A-	F+	0.200468
38	ERN	M	DOM	MAC	2014	Pre	A-	F+	1
39	EST	F	DOM	MAC	2014	Pre	A-	F+	0.503786
40	FEN	F	SUB	MAC	2014	Pre	A-	F+	0.112982
41	HOR	M	SUB	MAC	2014	Pre	A-	F+	0
42	ING	F	SUB	MAC	2014	Pre	A-	F+	0.514764
43	MAV	M	SUB	MAC	2014	Pre	A-	F+	0.0791037
44	MAW	F	SUB	MAC	2014	Pre	A-	F+	0.407602
45	OFE	F	SUB	MAC	2014	Pre	A-	F+	0.0230614
46	RIC	M	SUB	MAC	2014	Pre	A-	F+	0.342003
47	SOL	F	SUB	MAC	2014	Pre	A-	F+	0.721348
48	SRG	M	DOM	MAC	2014	Pre	A-	F+	0.136632
49	SRP	M	SUB	MAC	2014	Pre	A-	F+	0
50	THE	F	DOM	MAC	2014	Pre	A-	F+	0.285499
51	BOR	M	SUB	MAC	2014	Post	A-	F+	0
52	CRD	F	SUB	MAC	2014	Post	A+	F+	0.79802
53	EDU	M	DOM	MAC	2014	Post	A-	F+	0.869172
54	ERN	M	DOM	MAC	2014	Post	A+	F+	1
55	EST	F	DOM	MAC	2014	Post	A-	F+	0.878918
56	FEN	F	SUB	MAC	2014	Post	A-	F+	0
57	HOR	M	SUB	MAC	2014	Post	A-	F+	0
58	ING	F	SUB	MAC	2014	Post	A-	F+	0.737301
59	MAV	M	SUB	MAC	2014	Post	A-	F+	0.44509
60	MAW	F	SUB	MAC	2014	Post	A+	F+	0.554383
61	OFE	F	SUB	MAC	2014	Post	A-	F+	0.31474
62	RIC	M	SUB	MAC	2014	Post	A+	F+	0.735181
63	SOL	F	SUB	MAC	2014	Post	A+	F+	0.64982
64	SRG	M	DOM	MAC	2014	Post	A-	F+	0.793412
65	SRP	M	SUB	MAC	2014	Post	A-	F+	0
66	THE	F	DOM	MAC	2014	Post	A-	F+	0.551021
67	BIA	F	DOM	SPO	2013	Pre	A-	F+	0.303677
68	DAN	M	SUB	SPO	2013	Pre	A-	F+	0.311458
69	EVA	F	SUB	SPO	2013	Pre	A-	F+	0.880442
70	FRA	F	SUB	SPO	2013	Pre	A-	F+	0.0206259
71	JOS	F	SUB	SPO	2013	Pre	A-	F+	0.408565
72	RIN	M	DOM	SPO	2013	Pre	A-	F+	0.100968
73	TET	M	DOM	SPO	2013	Pre	A-	F+	0.0153308
74	TRU	M	DOM	SPO	2013	Pre	A-	F+	1
75	BIA	F	DOM	SPO	2013	Post	A-	F+	0.599454
76	DAN	M	SUB	SPO	2013	Post	A-	F+	0.405178
77	EVA	F	SUB	SPO	2013	Post	A+	F+	0.662351
78	FRA	F	SUB	SPO	2013	Post	A-	F+	0.156953
79	JOS	F	SUB	SPO	2013	Post	A+	F+	0.864622
80	RIN	M	DOM	SPO	2013	Post	A-	F+	0.206623
81	TET	M	DOM	SPO	2013	Post	A+	F+	0
82	TRU	M	DOM	SPO	2013	Post	A-	F+	1
83	BIA	F	DOM	SPO	2014	Pre	A-	F-	0.966407
84	CAM	M	SUB	SPO	2014	Pre	A-	F-	0
85	DAN	F	SUB	SPO	2014	Pre	A-	F-	0.493046
86	EVA	F	SUB	SPO	2014	Pre	A-	F-	0.785313
87	FRA	F	SUB	SPO	2014	Pre	A-	F-	0
88	JOS	F	SUB	SPO	2014	Pre	A-	F-	0.66082
89	RIN	M	DOM	SPO	2014	Pre	A-	F-	0.0934066
90	ROB	M	DOM	SPO	2014	Pre	A-	F-	0
91	TET	M	DOM	SPO	2014	Pre	A-	F-	0.101124
92	TRU	M	DOM	SPO	2014	Pre	A-	F-	1
93	BIA	F	DOM	SPO	2014	Post	A+	F-	0.44938
94	CAM	M	SUB	SPO	2014	Post	A-	F-	0.00336609
95	DAN	F	SUB	SPO	2014	Post	A+	F-	0.659112
96	EVA	F	SUB	SPO	2014	Post	A-	F-	0.71017
97	FRA	F	SUB	SPO	2014	Post	A-	F-	0
98	JOS	F	SUB	SPO	2014	Post	A-	F-	0.229582
99	RIN	M	DOM	SPO	2014	Post	A+	F-	0.0447841
100	ROB	M	DOM	SPO	2014	Post	A-	F-	0.005752
101	TET	M	DOM	SPO	2014	Post	A-	F-	0
102	TRU	M	DOM	SPO	2014	Post	A+	F-	1
